# Supplementary material for: Global Gene Expression Profiling in PAI-1 Knockout Murine Heart and Kidney: Molecular Basis of Cardiac-Selective Fibrosis
Source: PLoS One. 2013 May 28;8(5):e63825. doi: 10.1371/journal.pone.0063825 (PMC3665822; doi:10.1371/journal.pone.0063825)
Supplement: Table S1 — Differential gene expression in wildtype and PAI-1 knockout hearts. Up and Down regulation. [(+) downregulated genes in KO hearts compared to WT hearts; (−) upregulated in KO hearts compared to WT hearts] (XLS) [file pone.0063825.s002.xls]

## Sheet: WTHTvsKOHT_DEG_0.05.txt
Table S1. Differential gene expression in wildtype and PAI-1 knockout hearts. Up and Down regulation. [(+)
downregulated genes in KO hearts compared to WT hearts; (-) genes upregulated in KO hearts compared to WT hearts]
Gene Symbol	Gene Name	Entrez ID	P Value	Fold Change
Taf6	TAF6 RNA polymerase II, TATA box binding protein (TBP)-associated factor	21343	2.07777e-05	1.65031
H2-Ab1	histocompatibility 2, class II antigen A, beta 1	14961	0.0393062	1.53121
Ush2a	Usher syndrome 2A (autosomal recessive, mild) homolog (human)	22283	0.00578759	1.60519
Gbas	glioblastoma amplified sequence	14467	0.000498893	1.70141
Ankrd1	ankyrin repeat domain 1 (cardiac muscle)	107765	0.0415658	-1.72362
Zfp68	zinc finger protein 68	24135	1.41255e-07	2.2947
Acta2	actin, alpha 2, smooth muscle, aorta	11475	0.00482619	1.76549
Dbp	D site albumin promoter binding protein	13170	0.0348463	-1.75181
Fxyd6	FXYD domain-containing ion transport regulator 6	59095	0.00350025	-1.71895
Fbln2	fibulin 2	14115	0.0310587	-1.50705
Whrn	whirlin	73750	0.000582913	1.65588
Pi16	peptidase inhibitor 16	74116	0.0224394	-1.64073
Gm129	predicted gene 129	229599	0.00522008	-1.61636
Acot1	acyl-CoA thioesterase 1	26897	0.0270982	1.7694
Phlda1	pleckstrin homology-like domain, family A, member 1	21664	0.00284913	-1.73751
Spon2	spondin 2, extracellular matrix protein	100689	0.00128138	1.6586
Ces1d	carboxylesterase 1D	104158	0.0423901	1.92299
