# Supplementary material for: Global Gene Expression Profiling in PAI-1 Knockout Murine Heart and Kidney: Molecular Basis of Cardiac-Selective Fibrosis
Source: PLoS One. 2013 May 28;8(5):e63825. doi: 10.1371/journal.pone.0063825 (PMC3665822; doi:10.1371/journal.pone.0063825)
Supplement: Table S2 — Differential gene expression in wildtype and PAI-1 knockout Kidney. Up and Down regulation. [(+) downregulated genes in KO kidneys compared to WT kidneys; (−) upregulated in KO kidneys compared to WT kidneys] (XLS) [file pone.0063825.s003.xls]

## Sheet: WTKIDvsKOKID_DEG_0.05.txt
Table S2. Differential gene expression in wildtype and PAI-1 knockout Kidney. Up and Down regulation. [(+) downregulated genes
in KO kidneys compared to WT kidneys; (-) upregulated in KO kidneys compared to WT kidneys]
Gene Symbol	GeneName	Entrez ID	P Value	Fold Change
Gm4415	predicted gene 4415	100043402	0.00573223	2.51291
Aldh8a1	aldehyde dehydrogenase 8 family, member A1	237320	0.0285812	-1.52074
Dusp1	dual specificity phosphatase 1	19252	0.00252579	1.95515
Ifngr2	interferon gamma receptor 2	15980	0.0173858	1.70092
Rhbdl2	rhomboid, veinlet-like 2 (Drosophila)	230726	0.0172852	2.24032
Rpl23	ribosomal protein L23	65019	0.0100997	2.29262
Prlr	prolactin receptor	19116	2.12883e-05	-1.63121
Hbb-b1	hemoglobin, beta adult major chain	15129	0.00174134	-1.75857
Hba-a1	hemoglobin alpha, adult chain 1	15122	0.0357484	-1.53462
BC030476	cDNA sequence BC030476	239368	0.0155302	3.09361
Acad10	acyl-Coenzyme A dehydrogenase family, member 10	71985	0.00106299	-1.50494
Ier3	immediate early response 3	15937	0.0033278	1.59199
Zfp36	zinc finger protein 36	22695	0.00161661	1.92109
Alas1	aminolevulinic acid synthase 1	11655	0.00175229	1.62335
Polr1d	polymerase (RNA) I polypeptide D	20018	0.000177537	1.53358
Zxda	zinc finger, X-linked, duplicated A	668171	0.0184133	2.30893
Hsd3b2	hydroxy-delta-5-steroid dehydrogenase, 3 beta- and steroid delta-isomerase 2	15493	0.000184917	2.06207
Zfp68	zinc finger protein 68	24135	1.98754e-07	1.65617
Junb	Jun-B oncogene	16477	0.00701395	1.65379
Prf1	perforin 1 (pore forming protein)	18646	0.0428566	1.78074
Acad10	acyl-Coenzyme A dehydrogenase family, member 10	71985	0.00532179	-1.52941
Gm7609	predicted pseudogene 7609	665378	0.0216029	1.53085
Dnase1	deoxyribonuclease I	13419	0.00914086	-1.50264
Egr1	early growth response 1	13653	0.000181484	2.99267
Bcl6	B cell leukemia/lymphoma 6	12053	0.0200278	1.99393
Chka	choline kinase alpha	12660	0.00966457	2.86706
Mfsd2a	major facilitator superfamily domain containing 2A	76574	0.00916452	1.76599
Mvp	major vault protein	78388	0.00534837	2.77406
Gm3308	predicted gene 3308	100041388	0.024946	3.62113
Ccdc144b	coiled-coil domain containing 144B	241943	0.0129435	1.77581
Dbp	D site albumin promoter binding protein	13170	0.0233847	2.07694
