# Supplementary material for: Global Gene Expression Profiling in PAI-1 Knockout Murine Heart and Kidney: Molecular Basis of Cardiac-Selective Fibrosis
Source: PLoS One. 2013 May 28;8(5):e63825. doi: 10.1371/journal.pone.0063825 (PMC3665822; doi:10.1371/journal.pone.0063825)
Supplement: Table S3 — Differential gene expression in PAI-1 knockout hearts and kidneys. Up and Down regulation: Common. [(+) upregulated genes in KO hearts compared to KO kidneys; (−) downregulated in KO hearts compared to KO kidneys] (XLS) [file pone.0063825.s004.xls]

## Sheet: KOHTvsKOKIDDEG.txt
Table S3. Differential gene expression in PAI-1 knockout hearts and kidneys. Up and Down regulation: common.
[(+) upregulated genes in KO hearts compared to KO kidneys; (-) downregulated in KO hearts compared to KO kidneys]
Gene Symbol	Gene Name	Entrez ID	P Value	Fold Change
Serpinh1	serine (or cysteine) peptidase inhibitor, clade H, member 1	12406	4.02039e-05	2.15979
Nt5c	5',3'-nucleotidase, cytosolic	50773	4.25556e-05	-1.57451
Manba	mannosidase, beta A, lysosomal	110173	2.8061e-06	-2.38931
AW822252	expressed sequence AW822252	331578	2.36937e-05	-1.69154
Slc7a8	solute carrier family 7 (cationic amino acid transporter, y+ system), member 8	50934	3.57483e-08	-4.56844
Fam96b	family with sequence similarity 96, member B	68523	4.86667e-05	2.22071
Ramp2	receptor (calcitonin) activity modifying protein 2	54409	0.000475988	2.38736
Amy2a5	amylase 2a5	109959	9.7036e-05	3.26673
Col6a1	collagen, type VI, alpha 1	12833	0.00047476	3.03287
Cd82	CD82 antigen	12521	3.32497e-08	-3.40264
Tmod4	tropomodulin 4	50874	0.000494131	2.61149
Oat	ornithine aminotransferase	18242	0.000348094	1.87097
Cd200	CD200 antigen	17470	0.000128205	2.02513
Mcm10	minichromosome maintenance deficient 10 (S. cerevisiae)	70024	0.000140805	-1.51025
Mlec	malectin	109154	2.7874e-05	-2.20113
Mtor	mechanistic target of rapamycin (serine/threonine kinase)	56717	1.38108e-05	-2.06638
Camta1	calmodulin binding transcription activator 1	100072	6.20509e-06	2.70707
Golga2	golgi autoantigen, golgin subfamily a, 2	99412	0.000206481	1.72949
Gsn	gelsolin	227753	7.22747e-06	2.99435
Bhmt2	betaine-homocysteine methyltransferase 2	64918	4.56981e-09	-12.7579
Defb29	defensin beta 29	75400	1.98876e-09	-6.60262
Srsf9	serine/arginine-rich splicing factor 9	108014	8.51144e-06	-2.17928
Xpot	exportin, tRNA (nuclear export receptor for tRNAs)	73192	2.68606e-07	-1.87386
Mtif3	mitochondrial translational initiation factor 3	76366	2.74012e-06	-1.61198
Pex5	peroxisomal biogenesis factor 5	19305	2.71471e-06	-1.84783
Rbpms2	RNA binding protein with multiple splicing 2	71973	1.23867e-05	-1.99119
Rsph9	radial spoke head 9 homolog (Chlamydomonas)	75564	9.09621e-08	-2.76019
Pgd	phosphogluconate dehydrogenase	110208	1.11099e-06	-2.7357
Bcap29	B cell receptor associated protein 29	12033	6.34987e-07	2.73323
Man2a1	mannosidase 2, alpha 1	17158	4.71377e-05	-2.97516
Mmp3	matrix metallopeptidase 3	17392	0.0372993	1.61577
Cpn1	carboxypeptidase N, polypeptide 1	93721	1.5954e-07	-8.05762
Rnf208	ring finger protein 208	68846	0.00573743	-1.78004
Ranbp3l	RAN binding protein 3-like	223332	4.815e-07	-4.36697
Sema5a	sema domain, seven thrombospondin repeats (type 1 and type 1-like), transmembrane domain (TM) and short cytoplasmic domain, (semaphorin) 5A	20356	4.86216e-08	-3.58058
Cdh1	cadherin 1	12550	3.35366e-09	-4.26094
Palm	paralemmin	18483	0.00109349	-2.58923
Itgb6	integrin beta 6	16420	1.56446e-06	-6.38556
Fndc5	fibronectin type III domain containing 5	384061	1.07671e-11	15.4286
Gfpt2	glutamine fructose-6-phosphate transaminase 2	14584	5.78172e-06	1.86546
Acot4	acyl-CoA thioesterase 4	171282	7.98351e-09	-2.86478
Art1	ADP-ribosyltransferase 1	11870	2.31951e-08	9.82068
Chac1	ChaC, cation transport regulator-like 1 (E. coli)	69065	0.000211418	1.8713
Pkp2	plakophilin 2	67451	4.23423e-10	5.54341
Alox5ap	arachidonate 5-lipoxygenase activating protein	11690	5.59417e-06	1.64687
Timp1	tissue inhibitor of metalloproteinase 1	21857	0.0278836	2.26342
Adprhl1	ADP-ribosylhydrolase like 1	234072	2.06145e-08	26.1588
Cnih4	cornichon homolog 4 (Drosophila)	98417	0.000138995	1.93672
Aldh8a1	aldehyde dehydrogenase 8 family, member A1	237320	0.000102774	-1.5608
Thbs2	thrombospondin 2	21826	1.10684e-06	1.62307
Mfsd2a	major facilitator superfamily domain containing 2A	76574	8.27731e-06	-2.92742
Sdc3	syndecan 3	20970	0.0208955	1.62861
Tnxb	tenascin XB	81877	9.07647e-05	2.71912
Ccl9	chemokine (C-C motif) ligand 9	20308	0.000125944	2.56488
Abcc2	ATP-binding cassette, sub-family C (CFTR/MRP), member 2	12780	8.68962e-09	-4.41034
Dhrs7	dehydrogenase/reductase (SDR family) member 7	66375	2.36292e-05	1.65756
Tmod3	tropomodulin 3	50875	7.60888e-06	1.58943
Lbh	limb-bud and heart	77889	8.83868e-06	5.73019
Shmt1	serine hydroxymethyltransferase 1 (soluble)	20425	0.000218659	-1.69759
Mpv17l	Mpv17 transgene, kidney disease mutant-like	93734	7.07125e-11	-11.715
Dtna	dystrobrevin alpha	13527	2.3321e-08	7.06899
Lpcat3	lysophosphatidylcholine acyltransferase 3	14792	2.45516e-06	-2.57224
Mgp	matrix Gla protein	17313	0.00503451	1.98823
G0s2	G0/G1 switch gene 2	14373	0.000903577	1.83229
Mpv17	MpV17 mitochondrial inner membrane protein	17527	0.00248318	1.50814
Cox6a2	cytochrome c oxidase, subunit VI a, polypeptide 2	12862	9.39792e-12	138.209
Slc22a5	solute carrier family 22 (organic cation transporter), member 5	20520	5.06066e-09	-5.92873
Acta2	actin, alpha 2, smooth muscle, aorta	11475	0.000322109	1.96475
Fry	furry homolog (Drosophila)	320365	2.45975e-07	2.67614
Tmem183a	transmembrane protein 183A	57439	3.72857e-06	-2.18976
Psat1	phosphoserine aminotransferase 1	107272	4.06432e-07	-2.15155
Acnat2	acyl-coenzyme A amino acid N-acyltransferase 2	209186	2.17216e-05	-2.09248
Sun2	Sad1 and UNC84 domain containing 2	223697	2.33278e-07	2.39461
Flnc	filamin C, gamma	68794	7.91066e-07	19.609
Rhot2	ras homolog gene family, member T2	214952	2.96049e-06	3.57605
Elovl1	elongation of very long chain fatty acids (FEN1/Elo2, SUR4/Elo3, yeast)-like 1	54325	2.14759e-05	-3.25874
Cyhr1	cysteine and histidine rich 1	54151	1.1774e-05	-1.91331
Dars	aspartyl-tRNA synthetase	226414	0.00197236	1.81957
Ndufb9	NADH dehydrogenase (ubiquinone) 1 beta subcomplex, 9	66218	3.34405e-05	2.60448
Wnt7b	wingless-related MMTV integration site 7B	22422	3.84142e-07	-1.60058
H2-T23	histocompatibility 2, T region locus 23	15040	1.23125e-07	-2.16953
Dcun1d2	DCN1, defective in cullin neddylation 1, domain containing 2 (S. cerevisiae)	102323	2.08726e-07	2.73134
Nod1	nucleotide-binding oligomerization domain containing 1	107607	3.84065e-05	1.57551
Nudt18	nudix (nucleoside diphosphate linked moiety X)-type motif 18	213484	0.00588786	1.76453
Herc4	hect domain and RLD 4	67345	0.000949171	-1.5301
Slc12a1	solute carrier family 12, member 1	20495	9.32531e-09	-29.2759
Ptprd	protein tyrosine phosphatase, receptor type, D	19266	2.52468e-07	-2.97466
Mlf1	myeloid leukemia factor 1	17349	1.51733e-06	17.9427
Gtpbp2	GTP binding protein 2	56055	3.65159e-06	2.31991
Ccl21c	chemokine (C-C motif) ligand 21C (leucine)	65956	3.33481e-05	2.49405
Tpd52	tumor protein D52	21985	3.05771e-08	-3.6218
Csrp2	cysteine and glycine-rich protein 2	13008	7.18372e-07	-6.99889
Axl	AXL receptor tyrosine kinase	26362	0.000149015	2.32802
Amn	amnionless	93835	4.65933e-10	-37.6609
Mcee	methylmalonyl CoA epimerase	73724	0.00252822	1.599
Cidec	cell death-inducing DFFA-like effector c	14311	0.000549796	-2.02134
Iqgap2	IQ motif containing GTPase activating protein 2	544963	2.53128e-08	-2.56631
Chmp2a	charged multivesicular body protein 2A	68953	0.000314717	1.87977
Fam102a	family with sequence similarity 102, member A	98952	5.20323e-07	-3.85242
Ddx17	DEAD (Asp-Glu-Ala-Asp) box polypeptide 17	67040	0.00256501	-1.61666
Stx8	syntaxin 8	55943	0.000911858	1.62026
Dnm1l	dynamin 1-like	74006	3.87614e-05	2.38192
Stt3b	STT3, subunit of the oligosaccharyltransferase complex, homolog B (S. cerevisiae)	68292	3.07e-06	-2.02634
Ech1	enoyl coenzyme A hydratase 1, peroxisomal	51798	1.02891e-05	1.89085
Stx3	syntaxin 3	20908	1.05316e-07	-2.40839
Papss1	3'-phosphoadenosine 5'-phosphosulfate synthase 1	23971	9.13896e-07	-3.59758
Slc47a1	solute carrier family 47, member 1	67473	0.000123299	-2.74327
Bicc1	bicaudal C homolog 1 (Drosophila)	83675	3.05603e-06	-3.98012
Eif6	eukaryotic translation initiation factor 6	16418	5.07447e-05	-1.83955
Ell3	elongation factor RNA polymerase II-like 3	269344	4.93931e-08	-1.98826
Frmd4a	FERM domain containing 4A	209630	4.31004e-06	1.50386
Nudt7	nudix (nucleoside diphosphate linked moiety X)-type motif 7	67528	2.13184e-06	2.93183
Tuba1a	tubulin, alpha 1A	22142	3.16994e-06	1.84995
Dbp	D site albumin promoter binding protein	13170	0.0164298	2.6189
Rnaset2b	ribonuclease T2B	68195	0.00458681	1.64614
Thnsl2	threonine synthase-like 2 (bacterial)	232078	2.56062e-09	-8.5302
Nt5e	5' nucleotidase, ecto	23959	9.40664e-06	-3.59673
Nenf	neuron derived neurotrophic factor	66208	0.000834961	1.7069
Csrp3	cysteine and glycine-rich protein 3	13009	1.02946e-08	111.078
Tmem65	transmembrane protein 65	74868	5.67274e-08	7.90763
Creld1	cysteine-rich with EGF-like domains 1	171508	0.000227439	1.50342
Uqcc	ubiquinol-cytochrome c reductase complex chaperone, CBP3 homolog (yeast)	56046	0.000771337	1.86695
Cryz	crystallin, zeta	12972	1.94859e-05	-1.83452
Faf1	Fas-associated factor 1	14084	5.85505e-07	1.7956
Slc7a8	solute carrier family 7 (cationic amino acid transporter, y+ system), member 8	50934	3.03487e-07	-1.82233
Btbd1	BTB (POZ) domain containing 1	83962	9.80356e-07	2.07333
Pvrl3	poliovirus receptor-related 3	58998	2.2393e-07	-4.19561
Hoxb7	homeobox B7	15415	5.99912e-09	-7.63098
Ppic	peptidylprolyl isomerase C	19038	0.00111729	-1.63803
Pfkm	phosphofructokinase, muscle	18642	3.58407e-09	11.2802
Angpt2	angiopoietin 2	11601	3.0158e-05	-1.72148
Umod	uromodulin	22242	1.23573e-11	-96.1084
Fcrls	Fc receptor-like S, scavenger receptor	80891	0.000453414	2.68907
Fbxo32	F-box protein 32	67731	8.77323e-09	3.77106
E2f5	E2F transcription factor 5	13559	3.37557e-08	-2.22083
Acaa1b	acetyl-Coenzyme A acyltransferase 1B	235674	1.47514e-09	-41.184
Mgat3	mannoside acetylglucosaminyltransferase 3	17309	4.98602e-08	-3.11973
Acsm2	acyl-CoA synthetase medium-chain family member 2	233799	3.25575e-05	-2.07209
Fam173a	family with sequence similarity 173, member A	214917	5.61583e-05	-1.68898
Cml3	camello-like 3	93674	3.27344e-09	-6.0568
Ppp1r11	protein phosphatase 1, regulatory (inhibitor) subunit 11	76497	6.8001e-06	2.6447
Gja4	gap junction protein, alpha 4	14612	0.000547456	1.64762
Cidea	cell death-inducing DNA fragmentation factor, alpha subunit-like effector A	12683	0.00155608	2.81121
Tm7sf3	transmembrane 7 superfamily member 3	67623	5.73592e-05	-1.53989
Capzb	capping protein (actin filament) muscle Z-line, beta	12345	3.11069e-06	2.0907
Atp1b1	ATPase, Na+/K+ transporting, beta 1 polypeptide	11931	1.02448e-07	-4.17146
Slc35b4	solute carrier family 35, member B4	58246	1.09461e-09	-4.35487
Usp47	ubiquitin specific peptidase 47	74996	2.39132e-05	1.84494
Pnpo	pyridoxine 5'-phosphate oxidase	103711	0.0001474	-1.9956
Agt	angiotensinogen (serpin peptidase inhibitor, clade A, member 8)	11606	2.84411e-07	-1.70356
Pcmt1	protein-L-isoaspartate (D-aspartate) O-methyltransferase 1	18537	3.63358e-05	1.8783
Doc2g	double C2, gamma	60425	2.50943e-09	2.55835
Slc35b3	solute carrier family 35, member B3	108652	6.20363e-06	-2.46704
X99384	cDNA sequence X99384	27355	0.000172816	1.58595
Plk2	polo-like kinase 2 (Drosophila)	20620	1.07823e-05	1.55737
Elovl6	ELOVL family member 6, elongation of long chain fatty acids (yeast)	170439	4.76331e-06	-1.70735
Dennd5a	DENN/MADD domain containing 5A	19347	6.11089e-05	1.92782
Aqp2	aquaporin 2	11827	9.38797e-07	-2.98812
Stat3	signal transducer and activator of transcription 3	20848	0.00320071	1.98351
Fam40b	family with sequence similarity 40, member B	320609	5.81571e-09	3.90221
Scx	scleraxis	20289	0.00183821	1.52987
Klhl7	kelch-like 7 (Drosophila)	52323	0.000106632	1.819
Stx5a	syntaxin 5A	56389	0.000388931	-1.65844
Tecr	trans-2,3-enoyl-CoA reductase	106529	0.000142287	1.55742
Tpst2	protein-tyrosine sulfotransferase 2	22022	3.7777e-05	1.60051
Ahcy	S-adenosylhomocysteine hydrolase	269378	5.02327e-09	-7.88485
Tmem178	transmembrane protein 178	68027	4.93992e-09	-3.33324
Pop5	processing of precursor 5, ribonuclease P/MRP family (S. cerevisiae)	117109	8.40354e-07	-2.09286
Nup88	nucleoporin 88	19069	2.0151e-05	1.72012
Sirt7	sirtuin 7 (silent mating type information regulation 2, homolog) 7 (S. cerevisiae)	209011	1.75976e-06	-2.85471
Nol3	nucleolar protein 3 (apoptosis repressor with CARD domain)	78688	5.55824e-05	2.05744
Galk1	galactokinase 1	14635	1.7939e-07	-2.48251
Tmem169	transmembrane protein 169	271711	1.23273e-06	-1.57965
Cd8b1	CD8 antigen, beta chain 1	12526	5.92419e-07	-6.30913
Ndufb6	NADH dehydrogenase (ubiquinone) 1 beta subcomplex, 6	230075	0.00326177	1.57987
Sgca	sarcoglycan, alpha (dystrophin-associated glycoprotein)	20391	4.6767e-09	9.10621
BC002163	NADH dehydrogenase Fe-S protein 5 pseudogene	170658	6.16002e-05	2.7513
Nat2	N-acetyltransferase 2 (arylamine N-acetyltransferase)	17961	2.33588e-05	-1.90399
Sypl2	synaptophysin-like 2	17306	1.30364e-07	-4.62415
Gpx7	glutathione peroxidase 7	67305	3.23237e-06	1.67981
Rnf181	ring finger protein 181	66510	2.63775e-07	-4.29471
Ndufs4	NADH dehydrogenase (ubiquinone) Fe-S protein 4	17993	6.69782e-05	3.02454
Arl2bp	ADP-ribosylation factor-like 2 binding protein	107566	0.00154669	1.54253
Hpd	4-hydroxyphenylpyruvic acid dioxygenase	15445	3.67385e-07	-2.72591
Tuba4a	tubulin, alpha 4A	22145	4.79804e-06	3.69038
Fat1	FAT tumor suppressor homolog 1 (Drosophila)	14107	0.000237621	-1.61824
Pet112l	PET112-like (yeast)	229487	1.98857e-05	-1.74404
Urgcp	upregulator of cell proliferation	72046	4.92876e-05	1.73886
Os9	amplified in osteosarcoma	216440	3.18518e-06	-2.65977
Gstm1	glutathione S-transferase, mu 1	14862	0.00393919	-1.52513
Tlk2	tousled-like kinase 2 (Arabidopsis)	24086	0.00022334	1.50142
Nphs2	nephrosis 2 homolog, podocin (human)	170484	2.85914e-08	-7.3808
Mapk1	mitogen-activated protein kinase 1	26413	6.92782e-06	-1.83073
Slc4a1	solute carrier family 4 (anion exchanger), member 1	20533	5.12691e-07	-6.52885
Mlf2	myeloid leukemia factor 2	30853	1.2265e-05	-1.5199
Kng1	kininogen 1	16644	1.75249e-06	-4.53227
Mrps23	mitochondrial ribosomal protein S23	64656	3.97023e-08	3.07128
Trp53bp2	transformation related protein 53 binding protein 2	209456	7.94641e-08	-2.06508
Echdc2	enoyl Coenzyme A hydratase domain containing 2	52430	1.7087e-07	-3.27392
Nudt19	nudix (nucleoside diphosphate linked moiety X)-type motif 19	110959	8.11941e-08	-5.16465
Dym	dymeclin	69190	1.11705e-06	2.26048
Pmp22	peripheral myelin protein 22	18858	3.25097e-05	2.97088
Klhdc1	kelch domain containing 1	271005	0.000596325	1.75429
Xbp1	X-box binding protein 1	22433	0.000581409	-1.66732
Dnajb9	DnaJ (Hsp40) homolog, subfamily B, member 9	27362	0.00255952	1.51469
Rasgrp3	RAS, guanyl releasing protein 3	240168	0.000432943	1.5514
Tsc22d3	TSC22 domain family, member 3	14605	2.52623e-05	1.84795
Ank	progressive ankylosis	11732	1.61564e-08	6.01802
Calu	calumenin	12321	1.3081e-06	2.92322
R3hdm2	R3H domain containing 2	71750	0.000644439	1.5198
Ctnna1	catenin (cadherin associated protein), alpha 1	12385	0.000311842	1.5811
Ccl21c	chemokine (C-C motif) ligand 21C (leucine)	65956	3.05083e-06	2.95257
Fmo1	flavin containing monooxygenase 1	14261	7.62527e-09	-9.43824
Cebpb	CCAAT/enhancer binding protein (C/EBP), beta	12608	0.00182729	1.56803
Hadhb	hydroxyacyl-Coenzyme A dehydrogenase/3-ketoacyl-Coenzyme A thiolase/enoyl-Coenzyme A hydratase (trifunctional protein), beta subunit	231086	2.11352e-06	4.93346
Mapt	microtubule-associated protein tau	17762	0.00885015	-1.53367
Ptgds	prostaglandin D2 synthase (brain)	19215	1.95906e-06	9.79296
Tuba1b	tubulin, alpha 1B	22143	0.00772318	1.51657
Prr15	proline rich 15	78004	3.40265e-06	-1.57314
Igf1r	insulin-like growth factor I receptor	16001	1.11888e-07	-3.4421
Immt	inner membrane protein, mitochondrial	76614	1.14859e-06	1.60637
Qdpr	quinoid dihydropteridine reductase	110391	6.97452e-07	-3.22307
Rhot2	ras homolog gene family, member T2	214952	0.0021931	1.52142
Ndrg2	N-myc downstream regulated gene 2	29811	8.06058e-06	4.20051
Bola3	bolA-like 3 (E. coli)	78653	1.0393e-07	3.47376
Nutf2	nuclear transport factor 2	68051	1.17867e-07	2.20279
Ndufaf1	NADH dehydrogenase (ubiquinone) 1 alpha subcomplex, assembly factor 1	69702	1.13377e-06	1.85554
Sgpp2	sphingosine-1-phosphate phosphotase 2	433323	9.33316e-07	-1.59789
Gm14296	predicted gene 14296	100039156	2.77666e-05	3.11932
Ppp1ca	protein phosphatase 1, catalytic subunit, alpha isoform	19045	0.00684972	1.94696
Cnih4	cornichon homolog 4 (Drosophila)	98417	7.40567e-05	1.75192
Cyp4b1	cytochrome P450, family 4, subfamily b, polypeptide 1	13120	2.02527e-08	-35.5028
Nme7	non-metastatic cells 7, protein expressed in (nucleoside-diphosphate kinase)	171567	2.25745e-06	-1.64788
Mef2c	myocyte enhancer factor 2C	17260	1.46301e-06	1.75596
Tesc	tescalcin	57816	5.52085e-06	4.50898
Nxt2	nuclear transport factor 2-like export factor 2	237082	5.05867e-05	-2.59747
Ndufa9	NADH dehydrogenase (ubiquinone) 1 alpha subcomplex, 9	66108	6.13572e-06	1.80429
Ube2q1	ubiquitin-conjugating enzyme E2Q (putative) 1	70093	0.00039738	-1.56725
Ubr7	ubiquitin protein ligase E3 component n-recognin 7 (putative)	66622	2.76748e-05	1.6978
Ppp1r10	protein phosphatase 1, regulatory subunit 10	52040	0.00612204	-1.6162
Slc25a44	solute carrier family 25, member 44	229517	4.64189e-06	-1.99409
Rcan2	regulator of calcineurin 2	53901	1.05429e-07	8.99623
Xpnpep1	X-prolyl aminopeptidase (aminopeptidase P) 1, soluble	170750	5.83783e-06	-2.49585
Celf2	CUGBP, Elav-like family member 2	14007	3.16238e-06	2.16948
Acss2	acyl-CoA synthetase short-chain family member 2	60525	9.04551e-09	-4.99022
Cfl2	cofilin 2, muscle	12632	2.17298e-05	1.50522
Pigp	phosphatidylinositol glycan anchor biosynthesis, class P	56176	9.8066e-06	3.35775
Stx3	syntaxin 3	20908	1.60201e-05	-1.58597
Cul5	cullin 5	75717	2.98172e-05	1.59931
Abat	4-aminobutyrate aminotransferase	268860	1.50344e-06	-2.66769
Bex4	brain expressed gene 4	406217	6.06349e-07	-1.87612
Cyp27a1	cytochrome P450, family 27, subfamily a, polypeptide 1	104086	0.000116034	-1.58938
Asb2	ankyrin repeat and SOCS box-containing 2	65256	1.99435e-10	36.3375
Nat8	N-acetyltransferase 8 (GCN5-related, putative)	68396	1.93808e-09	-27.1223
Lyz2	lysozyme 2	17105	9.52338e-07	3.01295
Hspb7	heat shock protein family, member 7 (cardiovascular)	29818	2.97546e-08	59.2137
Hdac5	histone deacetylase 5	15184	1.59105e-05	1.54915
Neurl4	neuralized homolog 4 (Drosophila)	216860	3.05365e-05	-1.72413
Sgk3	serum/glucocorticoid regulated kinase 3	170755	0.00226045	2.15433
Phldb1	pleckstrin homology-like domain, family B, member 1	102693	0.000231132	1.90119
Mrps33	mitochondrial ribosomal protein S33	14548	0.0026558	1.91441
Ndufa5	NADH dehydrogenase (ubiquinone) 1 alpha subcomplex, 5	68202	4.42187e-06	2.96839
Psmd10	proteasome (prosome, macropain) 26S subunit, non-ATPase, 10	53380	5.42347e-05	-1.69757
Fam82a2	family with sequence similarity 82, member A2	67809	1.86668e-06	-1.86249
Wls	wntless homolog (Drosophila)	68151	1.68799e-06	-2.13448
Ankrd1	ankyrin repeat domain 1 (cardiac muscle)	107765	1.49311e-06	47.8634
Dgat2	diacylglycerol O-acyltransferase 2	67800	0.00615391	1.65676
Srpk1	serine/arginine-rich protein specific kinase 1	20815	1.44769e-06	-2.15243
Ccdc46	coiled-coil domain containing 46	76380	0.000169951	1.69616
Sparc	secreted acidic cysteine rich glycoprotein	20692	1.47142e-05	3.47898
Col6a1	collagen, type VI, alpha 1	12833	4.18783e-06	2.37632
Mbl1	mannose-binding lectin (protein A) 1	17194	1.51936e-06	-1.54354
Nedd1	neural precursor cell expressed, developmentally down-regulated gene 1	17997	1.79817e-07	2.47281
Trpt1	tRNA phosphotransferase 1	107328	5.85787e-08	2.12316
Cblc	Casitas B-lineage lymphoma c	80794	1.07554e-06	-1.60664
Tmem139	transmembrane protein 139	109218	1.9765e-08	-2.21225
Egfl7	EGF-like domain 7	353156	0.000189978	1.74501
Slc22a6	solute carrier family 22 (organic anion transporter), member 6	18399	7.80966e-08	-2.2686
Rbms1	RNA binding motif, single stranded interacting protein 1	56878	0.000592617	1.5495
Mylk3	myosin light chain kinase 3	213435	0.000351104	2.54992
Lmcd1	LIM and cysteine-rich domains 1	30937	1.17631e-06	3.73894
Tsc22d4	TSC22 domain family, member 4	78829	2.51107e-05	1.94553
Ndufs8	NADH dehydrogenase (ubiquinone) Fe-S protein 8	225887	2.74618e-07	1.92259
Cln3	ceroid lipofuscinosis, neuronal 3, juvenile (Batten, Spielmeyer-Vogt disease)	12752	3.41877e-06	-1.74992
Ulk2	Unc-51 like kinase 2 (C. elegans)	29869	0.000218084	1.51933
Fam116a	family with sequence similarity 116, member A	211922	6.2449e-05	-1.68309
Lsm3	LSM3 homolog, U6 small nuclear RNA associated (S. cerevisiae)	67678	3.13418e-07	2.27406
Sept11	septin 11	52398	0.000740075	-1.81839
Commd1	COMM domain containing 1	17846	0.000245749	1.63724
Cryba4	crystallin, beta A4	12959	1.42098e-06	2.75375
Tbc1d13	TBC1 domain family, member 13	70296	3.46423e-07	-4.79827
Hnrpdl	heterogeneous nuclear ribonucleoprotein D-like	50926	0.00190421	1.61004
Alpl	alkaline phosphatase, liver/bone/kidney	11647	1.94528e-06	-3.5966
Krt8	keratin 8	16691	1.42098e-09	-7.88682
Hsd11b1	hydroxysteroid 11-beta dehydrogenase 1	15483	0.000425661	-3.6313
Gstm5	glutathione S-transferase, mu 5	14866	2.1797e-06	-1.55531
Uqcrc1	ubiquinol-cytochrome c reductase core protein 1	22273	0.000101944	1.78102
Srd5a3	steroid 5 alpha-reductase 3	57357	1.09715e-05	-1.56962
Get4	golgi to ER traffic protein 4 homolog (S. cerevisiae)	67604	8.74946e-06	1.65453
Fnip1	folliculin interacting protein 1	216742	0.000923755	1.59326
Fbxo32	F-box protein 32	67731	3.67934e-05	1.96322
Hey1	hairy/enhancer-of-split related with YRPW motif 1	15213	4.18842e-05	2.26758
E2f6	E2F transcription factor 6	50496	0.000185434	1.57178
Mob3b	MOB kinase activator 3B	214944	1.42712e-06	-1.58614
Ar	androgen receptor	11835	4.19102e-05	-1.53953
Sulf2	sulfatase 2	72043	2.94484e-06	2.38984
Tpmt	thiopurine methyltransferase	22017	2.63988e-06	-3.14813
Deb1	differentially expressed in B16F10 1	26901	7.1464e-05	1.91455
Cxcl12	chemokine (C-X-C motif) ligand 12	20315	0.00045705	1.61738
Sumo1	SMT3 suppressor of mif two 3 homolog 1 (yeast)	22218	0.00397081	1.6137
AU022252	expressed sequence AU022252	230696	6.8266e-06	-1.58268
Cd74	CD74 antigen (invariant polypeptide of major histocompatibility complex, class II antigen-associated)	16149	3.82735e-05	-2.61081
Cyba	cytochrome b-245, alpha polypeptide	13057	5.17272e-07	-7.13371
Cnksr1	connector enhancer of kinase suppressor of Ras 1	194231	0.038563	1.50983
Zranb1	zinc finger, RAN-binding domain containing 1	360216	4.28448e-05	1.53036
Igf2r	insulin-like growth factor 2 receptor	16004	2.17778e-05	1.75833
Scarf2	scavenger receptor class F, member 2	224024	0.00501368	-1.5922
Rgs10	regulator of G-protein signalling 10	67865	0.000179002	1.52236
Rgnef	Rho-guanine nucleotide exchange factor	110596	3.45212e-05	-1.51886
Itpk1	inositol 1,3,4-triphosphate 5/6 kinase	217837	1.7743e-05	-2.12913
Hsp90ab1	heat shock protein 90 alpha (cytosolic), class B member 1	15516	0.00118935	1.68447
Ndufs4	NADH dehydrogenase (ubiquinone) Fe-S protein 4	17993	2.97132e-05	2.46373
Cldn16	claudin 16	114141	1.62488e-06	-2.25226
Arhgap20	Rho GTPase activating protein 20	244867	0.000147213	1.68872
Gss	glutathione synthetase	14854	2.38106e-05	-2.18775
Rhoj	ras homolog gene family, member J	80837	6.56418e-06	2.09121
Abcd3	ATP-binding cassette, sub-family D (ALD), member 3	19299	0.000436475	-2.09095
Actc1	actin, alpha, cardiac muscle 1	11464	4.16504e-10	46.8946
Ube2d3	ubiquitin-conjugating enzyme E2D 3 (UBC4/5 homolog, yeast)	66105	0.000221788	1.57447
Slc35c2	solute carrier family 35, member C2	228875	0.000387632	-1.7878
Lrp2	low density lipoprotein receptor-related protein 2	14725	1.68969e-11	-75.438
Rnf5	ring finger protein 5	54197	1.97921e-07	-2.33105
Pip5k1b	phosphatidylinositol-4-phosphate 5-kinase, type 1 beta	18719	3.48946e-09	2.76481
Gpc4	glypican 4	14735	1.40169e-06	-1.95581
Trnt1	tRNA nucleotidyl transferase, CCA-adding, 1	70047	0.000298969	1.6872
Isca1	iron-sulfur cluster assembly 1 homolog (S. cerevisiae)	69046	6.15628e-06	2.35242
Sectm1b	secreted and transmembrane 1B	58210	5.34268e-07	-2.84868
Slc2a4	solute carrier family 2 (facilitated glucose transporter), member 4	20528	6.75735e-07	5.64713
Tbc1d10c	TBC1 domain family, member 10c	108995	0.0126053	2.03139
Myo6	myosin VI	17920	3.18893e-08	-10.777
Fcgrt	Fc receptor, IgG, alpha chain transporter	14132	7.11468e-05	-2.89416
Slc25a16	solute carrier family 25 (mitochondrial carrier, Graves disease autoantigen), member 16	73132	0.00188823	-1.78407
Ppp1r1b	protein phosphatase 1, regulatory (inhibitor) subunit 1B	19049	5.16977e-08	-4.34684
Ces1f	carboxylesterase 1F	234564	7.56894e-13	-45.7839
Atp6v0b	ATPase, H+ transporting, lysosomal V0 subunit B	114143	0.00143453	-1.67217
Wipf1	WAS/WASL interacting protein family, member 1	215280	9.11539e-06	1.60987
Ndufs4	NADH dehydrogenase (ubiquinone) Fe-S protein 4	17993	1.96733e-05	2.50577
Abca3	ATP-binding cassette, sub-family A (ABC1), member 3	27410	2.97789e-10	-13.4799
Cycs	cytochrome c, somatic	13063	0.0112987	1.61725
Evi5	ecotropic viral integration site 5	14020	1.82791e-07	-2.67912
Mcts1	malignant T cell amplified sequence 1	68995	0.000146448	1.58971
Cyp2a5	cytochrome P450, family 2, subfamily a, polypeptide 5	13087	3.04377e-07	-14.5435
Gpr137b-ps	G protein-coupled receptor 137B, pseudogene	664862	1.1156e-08	-3.83107
Svil	supervillin	225115	5.27216e-05	1.52439
Mrpl14	mitochondrial ribosomal protein L14	68463	0.00242568	1.51126
Tmem64	transmembrane protein 64	100201	5.17526e-06	-2.11462
Aldh3a2	aldehyde dehydrogenase family 3, subfamily A2	11671	1.83965e-07	-4.81814
Lyve1	lymphatic vessel endothelial hyaluronan receptor 1	114332	4.93633e-06	2.17613
Ube2d3	ubiquitin-conjugating enzyme E2D 3 (UBC4/5 homolog, yeast)	66105	3.25859e-07	1.91245
Dars	aspartyl-tRNA synthetase	226414	0.000498317	1.64361
Psmb7	proteasome (prosome, macropain) subunit, beta type 7	19177	0.000237265	1.57976
Polr2e	polymerase (RNA) II (DNA directed) polypeptide E	66420	3.8127e-05	1.96109
Hspb6	heat shock protein, alpha-crystallin-related, B6	243912	4.01577e-10	51.0828
Mlec	malectin	109154	2.8414e-05	-2.36252
Cyp2d9	cytochrome P450, family 2, subfamily d, polypeptide 9	13105	2.28577e-11	-27.1927
Aspscr1	alveolar soft part sarcoma chromosome region, candidate 1 (human)	68938	0.00150501	-1.62732
Plxnd1	plexin D1	67784	6.12886e-05	1.77474
AI317395	expressed sequence AI317395	215929	9.40657e-09	-11.9678
Arap3	ArfGAP with RhoGAP domain, ankyrin repeat and PH domain 3	106952	0.000317119	1.95601
Sdcbp	syndecan binding protein	53378	0.00207718	1.50457
Ppp1r1a	protein phosphatase 1, regulatory (inhibitor) subunit 1A	58200	1.53342e-09	-15.0663
Tuba8	tubulin, alpha 8	53857	4.59067e-08	9.3954
Kpna3	karyopherin (importin) alpha 3	16648	2.85096e-05	1.66722
Oxa1l	oxidase assembly 1-like	69089	0.000979562	1.55205
Mrpl3	mitochondrial ribosomal protein L3	94062	7.44192e-06	3.30863
Sec61b	Sec61 beta subunit	66212	1.25658e-05	-1.77998
Crispld2	cysteine-rich secretory protein LCCL domain containing 2	78892	0.000218583	1.54034
Ddx21	DEAD (Asp-Glu-Ala-Asp) box polypeptide 21	56200	1.11312e-05	1.55117
Slc48a1	solute carrier family 48 (heme transporter), member 1	67739	2.27959e-08	-3.0145
Me1	malic enzyme 1, NADP(+)-dependent, cytosolic	17436	3.52358e-05	-2.34772
Kdm4b	lysine (K)-specific demethylase 4B	193796	2.5179e-05	1.57387
Eno3	enolase 3, beta muscle	13808	8.77831e-10	59.5833
Pde6d	phosphodiesterase 6D, cGMP-specific, rod, delta	18582	6.15726e-06	1.56301
Coq10a	coenzyme Q10 homolog A (yeast)	210582	7.80674e-11	9.26584
Hrsp12	heat-responsive protein 12	15473	5.54779e-09	-16.7592
Gnpat	glyceronephosphate O-acyltransferase	14712	9.62862e-07	2.46482
Sema4a	sema domain, immunoglobulin domain (Ig), transmembrane domain (TM) and short cytoplasmic domain, (semaphorin) 4A	20351	4.67882e-07	-7.98102
Phpt1	phosphohistidine phosphatase 1	75454	0.00132966	1.55174
Slc25a34	solute carrier family 25, member 34	384071	1.81109e-05	2.80079
Rnf181	ring finger protein 181	66510	7.18829e-06	-2.26127
Folr2	folate receptor 2 (fetal)	14276	2.72086e-06	1.61754
Rcl1	RNA terminal phosphate cyclase-like 1	59028	2.41759e-06	-1.76019
Hr	hairless	15460	0.000944416	2.59856
Tspan7	tetraspanin 7	21912	1.6667e-07	4.22249
Slc22a19	solute carrier family 22 (organic anion transporter), member 19	207151	7.84972e-07	-3.38779
Rbpms	RNA binding protein gene with multiple splicing	19663	9.61269e-06	1.59495
Dtnbp1	dystrobrevin binding protein 1	94245	7.14749e-05	1.70798
Nme7	non-metastatic cells 7, protein expressed in (nucleoside-diphosphate kinase)	171567	6.70231e-06	-2.11365
Serbp1	serpine1 mRNA binding protein 1	66870	0.000209223	1.76263
Slx4	SLX4 structure-specific endonuclease subunit homolog (S. cerevisiae)	52864	2.31382e-08	-2.4629
Ets2	E26 avian leukemia oncogene 2, 3' domain	23872	9.56028e-05	1.64531
Inmt	indolethylamine N-methyltransferase	21743	9.56211e-06	-27.6712
Slc35e3	solute carrier family 35, member E3	215436	6.07687e-07	-4.33912
Cst3	cystatin C	13010	6.58515e-08	2.75202
Sp5	trans-acting transcription factor 5	64406	1.31168e-08	-3.81568
Upb1	ureidopropionase, beta	103149	2.53514e-10	-6.28321
Znhit3	zinc finger, HIT type 3	448850	0.00016372	1.50919
Renbp	renin binding protein	19703	2.61429e-06	-3.75328
Srf	serum response factor	20807	1.36738e-06	2.55009
Rabggta	Rab geranylgeranyl transferase, a subunit	56187	3.45693e-07	-1.9002
Ifitm3	interferon induced transmembrane protein 3	66141	0.00087606	1.99175
Aldh4a1	aldehyde dehydrogenase 4 family, member A1	212647	1.01367e-05	-2.56958
Slc22a5	solute carrier family 22 (organic cation transporter), member 5	20520	4.15668e-07	-3.89726
Tmem56	transmembrane protein 56	99887	4.18591e-08	-2.08579
Ttr	transthyretin	22139	2.73448e-05	-7.97557
Sh3kbp1	SH3-domain kinase binding protein 1	58194	0.000210922	2.72407
Nubp1	nucleotide binding protein 1	26425	7.90105e-05	-1.82974
Cyp4a12b	cytochrome P450, family 4, subfamily a, polypeptide 12B	13118	1.01417e-06	-5.48179
Sgca	sarcoglycan, alpha (dystrophin-associated glycoprotein)	20391	2.34277e-06	2.03383
Proc	protein C	19123	1.46746e-08	-4.06092
Ntsr2	neurotensin receptor 2	18217	0.000144784	1.6947
Rusc2	RUN and SH3 domain containing 2	100213	1.87174e-05	2.48848
Efhd1	EF hand domain containing 1	98363	9.0902e-05	-2.43355
Aldh2	aldehyde dehydrogenase 2, mitochondrial	11669	4.61461e-05	-2.12754
Sparcl1	SPARC-like 1	13602	3.42964e-07	1.64323
Slc12a1	solute carrier family 12, member 1	20495	1.2411e-08	-20.9407
Mpi	mannose phosphate isomerase	110119	2.42638e-07	2.41534
Ttn	titin	22138	0.00105386	1.62837
Cryz	crystallin, zeta	12972	6.00891e-07	-2.81731
Hmgn2	high mobility group nucleosomal binding domain 2	15331	0.00014264	1.74745
Rpl12	ribosomal protein L12	269261	1.70843e-07	2.0217
Ttc3	tetratricopeptide repeat domain 3	22129	1.10701e-05	2.02733
Wfdc2	WAP four-disulfide core domain 2	67701	3.12364e-09	-25.5051
Fitm2	fat storage-inducing transmembrane protein 2	228859	1.18127e-07	4.1216
Amotl1	angiomotin-like 1	75723	7.92472e-06	2.21934
Gss	glutathione synthetase	14854	5.71858e-09	-5.16185
Serpinf2	serine (or cysteine) peptidase inhibitor, clade F, member 2	18816	1.49153e-10	-32.9194
Enpp1	ectonucleotide pyrophosphatase/phosphodiesterase 1	18605	0.000171796	-1.50233
Coq5	coenzyme Q5 homolog, methyltransferase (yeast)	52064	6.81793e-07	3.32458
Abca8a	ATP-binding cassette, sub-family A (ABC1), member 8a	217258	1.19563e-05	1.87011
Plekhb2	pleckstrin homology domain containing, family B (evectins) member 2	226971	1.34937e-06	-2.1909
Gtf2h1	general transcription factor II H, polypeptide 1	14884	5.11389e-07	-1.66945
Lrrc27	leucine rich repeat containing 27	76612	3.76899e-06	1.68697
Scn5a	sodium channel, voltage-gated, type V, alpha	20271	3.60348e-07	1.52259
Ppp3cb	protein phosphatase 3, catalytic subunit, beta isoform	19056	2.04137e-08	2.73032
Pxmp4	peroxisomal membrane protein 4	59038	2.57431e-05	-2.09894
Aldh6a1	aldehyde dehydrogenase family 6, subfamily A1	104776	0.000748281	-2.53552
Zhx1	zinc fingers and homeoboxes 1	22770	5.48881e-05	1.55594
Slc29a1	solute carrier family 29 (nucleoside transporters), member 1	63959	3.52733e-05	1.70208
Eml1	echinoderm microtubule associated protein like 1	68519	1.3498e-08	4.13819
Agpat2	1-acylglycerol-3-phosphate O-acyltransferase 2 (lysophosphatidic acid acyltransferase, beta)	67512	0.00123689	1.51616
Vti1a	vesicle transport through interaction with t-SNAREs homolog 1A (yeast)	53611	6.48991e-05	-1.52037
Elmo3	engulfment and cell motility 3, ced-12 homolog (C. elegans)	234683	5.94682e-06	-2.81802
Adsl	adenylosuccinate lyase	11564	6.14506e-05	1.92797
Psmb7	proteasome (prosome, macropain) subunit, beta type 7	19177	0.000671807	1.70826
Mrpl30	mitochondrial ribosomal protein L30	107734	5.14945e-06	3.74109
Mfge8	milk fat globule-EGF factor 8 protein	17304	0.0093233	1.51913
Golga3	golgi autoantigen, golgin subfamily a, 3	269682	5.08213e-08	2.28672
Krt7	keratin 7	110310	3.14313e-08	-3.3564
Celsr2	cadherin, EGF LAG seven-pass G-type receptor 2 (flamingo homolog, Drosophila)	53883	4.79364e-07	-2.63937
Rasip1	Ras interacting protein 1	69903	0.000470041	1.80993
Irak2	interleukin-1 receptor-associated kinase 2	108960	5.1415e-05	-1.6723
Prr15l	proline rich 15-like	217138	2.60588e-08	-7.86232
Gata3	GATA binding protein 3	14462	5.47663e-06	-1.65993
Hist1h2ai	histone cluster 1, H2ai	319191	0.000146411	-1.91714
Myl12b	myosin, light chain 12B, regulatory	67938	0.000725727	-1.52018
Lars	leucyl-tRNA synthetase	107045	1.82244e-05	1.89105
Osbpl3	oxysterol binding protein-like 3	71720	2.57043e-06	-2.82125
Fam3c	family with sequence similarity 3, member C	27999	3.99605e-05	1.75801
Pcyt2	phosphate cytidylyltransferase 2, ethanolamine	68671	1.00379e-05	-1.9614
Kng1	kininogen 1	16644	2.29341e-07	-39.0556
Large	like-glycosyltransferase	16795	3.00882e-09	3.41537
Epb4.9	erythrocyte protein band 4.9	13829	3.38072e-08	-6.64627
Poldip3	polymerase (DNA-directed), delta interacting protein 3	73826	7.03692e-06	-1.87951
Ptprd	protein tyrosine phosphatase, receptor type, D	19266	1.82996e-08	-3.07801
H2-T23	histocompatibility 2, T region locus 23	15040	8.11987e-05	-1.95945
Vill	villin-like	22351	5.45137e-05	-1.77075
Cml2	camello-like 2	93673	3.69281e-08	-1.83267
Nme1	non-metastatic cells 1, protein (NM23A) expressed in	18102	2.54144e-06	-3.98729
Lrrc20	leucine rich repeat containing 20	216011	7.04018e-08	2.18822
Defb19	defensin beta 19	246700	2.40411e-06	-1.56771
Vamp8	vesicle-associated membrane protein 8	22320	0.00141698	-1.55164
Lipa	lysosomal acid lipase A	16889	3.10869e-07	-3.61686
Prr5	proline rich 5 (renal)	109270	4.48992e-07	-1.88609
Igsf1	immunoglobulin superfamily, member 1	209268	1.96508e-08	4.17428
Grasp	GRP1 (general receptor for phosphoinositides 1)-associated scaffold protein	56149	9.71293e-06	1.7733
Alkbh3	alkB, alkylation repair homolog 3 (E. coli)	69113	2.15562e-05	1.66086
Hdgf	hepatoma-derived growth factor	15191	0.000229454	-1.73991
Iyd	iodotyrosine deiodinase	70337	1.54993e-09	-9.17626
Supt3h	suppressor of Ty 3 homolog (S. cerevisiae)	109115	0.000555363	1.69498
Cd63	CD63 antigen	12512	2.25127e-05	-4.77999
Hps1	Hermansky-Pudlak syndrome 1 homolog (human)	192236	1.43053e-07	-1.8499
Gaa	glucosidase, alpha, acid	14387	2.4362e-05	1.57835
Adra2b	adrenergic receptor, alpha 2b	11552	3.85418e-08	-3.58227
Slc34a1	solute carrier family 34 (sodium phosphate), member 1	20505	3.23564e-11	-186.196
Ccs	copper chaperone for superoxide dismutase	12460	3.32964e-08	-4.52415
Tkt	transketolase	21881	1.12782e-07	-4.45844
Ptms	parathymosin	69202	0.000734884	-1.56847
Cyp27a1	cytochrome P450, family 27, subfamily a, polypeptide 1	104086	2.16983e-05	-1.68476
Ndufa3	NADH dehydrogenase (ubiquinone) 1 alpha subcomplex, 3	66091	2.37864e-05	2.11398
Park7	Parkinson disease (autosomal recessive, early onset) 7	57320	0.0137257	-1.55841
Car3	carbonic anhydrase 3	12350	0.00108034	-1.59203
Slc9a8	solute carrier family 9 (sodium/hydrogen exchanger), member 8	77031	7.00595e-06	-5.0808
Nme7	non-metastatic cells 7, protein expressed in (nucleoside-diphosphate kinase)	171567	5.23621e-07	-2.78117
Mtch2	mitochondrial carrier homolog 2 (C. elegans)	56428	0.000673443	2.62598
Pf4	platelet factor 4	56744	5.24036e-06	3.08434
Lpin1	lipin 1	14245	1.10793e-07	2.71793
Wipi1	WD repeat domain, phosphoinositide interacting 1	52639	0.000104541	2.58238
Nos3	nitric oxide synthase 3, endothelial cell	18127	5.34421e-07	1.51468
Esm1	endothelial cell-specific molecule 1	71690	2.73536e-05	-5.73119
Oplah	5-oxoprolinase (ATP-hydrolysing)	75475	0.000310463	-2.10194
Ppm1m	protein phosphatase 1M	67905	3.39793e-06	-1.66228
Ubiad1	UbiA prenyltransferase domain containing 1	71707	7.09983e-07	-2.0323
Lrba	LPS-responsive beige-like anchor	80877	7.23029e-06	-1.90532
Aida	axin interactor, dorsalization associated	108909	7.85553e-06	1.89648
Ripk4	receptor-interacting serine-threonine kinase 4	72388	2.0347e-07	-2.32859
Mylk3	myosin light chain kinase 3	213435	4.64401e-06	5.1409
Bcl2l13	BCL2-like 13 (apoptosis facilitator)	94044	2.50311e-06	2.49851
Aldob	aldolase B, fructose-bisphosphate	230163	4.93807e-09	-43.7888
Mocs2	molybdenum cofactor synthesis 2	17434	2.51968e-06	-2.19853
Mrap	melanocortin 2 receptor accessory protein	77037	2.70008e-05	1.51014
F13a1	coagulation factor XIII, A1 subunit	74145	2.36745e-08	3.60033
Osgepl1	O-sialoglycoprotein endopeptidase-like 1	72085	7.42364e-05	3.13506
Ndufb3	NADH dehydrogenase (ubiquinone) 1 beta subcomplex 3	66495	1.32986e-06	2.00763
Arl2bp	ADP-ribosylation factor-like 2 binding protein	107566	0.000527347	1.51916
Man2b1	mannosidase 2, alpha B1	17159	4.83584e-08	-2.98231
Ube2g1	ubiquitin-conjugating enzyme E2G 1 (UBC7 homolog, C. elegans)	67128	7.37497e-05	1.9039
Arpc5	actin related protein 2/3 complex, subunit 5	67771	0.000504118	-2.10789
Klk1b5	kallikrein 1-related peptidase b5	16622	4.08757e-07	-1.51773
Cant1	calcium activated nucleotidase 1	76025	0.000381488	-1.52783
Acaa2	acetyl-Coenzyme A acyltransferase 2 (mitochondrial 3-oxoacyl-Coenzyme A thiolase)	52538	0.000162143	6.03329
Zcrb1	zinc finger CCHC-type and RNA binding motif 1	67197	2.12149e-06	2.19654
Ptgr2	prostaglandin reductase 2	77219	0.000222633	1.86388
Hyi	hydroxypyruvate isomerase homolog (E. coli)	68180	1.30175e-05	-5.33336
Rab25	RAB25, member RAS oncogene family	53868	5.24319e-07	-1.66173
Specc1	sperm antigen with calponin homology and coiled-coil domains 1	432572	6.66569e-07	-1.75088
Fam126b	family with sequence similarity 126, member B	213056	1.35845e-05	-1.72316
Psme1	proteasome (prosome, macropain) 28 subunit, alpha	19186	4.56583e-05	2.10264
Etfa	electron transferring flavoprotein, alpha polypeptide	110842	0.000472966	1.98996
Fam134b	family with sequence similarity 134, member B	66270	6.59802e-05	2.46376
Ap2s1	adaptor-related protein complex 2, sigma 1 subunit	232910	0.00435967	-1.66071
Dync2h1	dynein cytoplasmic 2 heavy chain 1	110350	9.80688e-07	-1.51051
C4a	complement component 4A (Rodgers blood group)	625018	0.00407712	1.93059
Pdzd3	PDZ domain containing 3	170761	8.87388e-07	-3.90801
Aqp4	aquaporin 4	11829	0.000368598	-1.54129
Pnpla6	patatin-like phospholipase domain containing 6	50767	1.17263e-07	-2.81772
Rab11fip4	RAB11 family interacting protein 4 (class II)	268451	1.40384e-08	-3.28925
Rbp7	retinol binding protein 7, cellular	63954	1.01113e-06	5.30504
Cryab	crystallin, alpha B	12955	8.36698e-08	5.50682
Bcs1l	BCS1-like (yeast)	66821	2.3194e-06	1.55749
Necap2	NECAP endocytosis associated 2	66147	6.41138e-05	-2.11767
Dnajc6	DnaJ (Hsp40) homolog, subfamily C, member 6	72685	3.71729e-08	-2.9668
Pdlim1	PDZ and LIM domain 1 (elfin)	54132	1.55958e-07	8.04426
Slc47a1	solute carrier family 47, member 1	67473	1.86375e-07	-8.02138
Ghitm	growth hormone inducible transmembrane protein	66092	0.0026246	1.58442
C1qc	complement component 1, q subcomponent, C chain	12262	8.7913e-05	2.35358
Schip1	schwannomin interacting protein 1	30953	2.81027e-08	5.3334
Sema4b	sema domain, immunoglobulin domain (Ig), transmembrane domain (TM) and short cytoplasmic domain, (semaphorin) 4B	20352	0.00153357	-1.62154
Mdk	midkine	17242	4.53385e-05	-2.42934
Pipox	pipecolic acid oxidase	19193	8.10033e-08	-4.66943
Lrpap1	low density lipoprotein receptor-related protein associated protein 1	16976	5.15158e-09	-5.06174
Aldoa	aldolase A, fructose-bisphosphate	11674	5.02662e-08	2.80143
Tprkb	Tp53rk binding protein	69786	3.5977e-08	-5.85627
Pnpla6	patatin-like phospholipase domain containing 6	50767	4.64794e-06	-2.24212
Hao2	hydroxyacid oxidase 2	56185	8.28964e-09	-4.49776
Idua	iduronidase, alpha-L-	15932	2.30767e-06	1.69207
Eif2ak1	eukaryotic translation initiation factor 2 alpha kinase 1	15467	2.27132e-05	-2.05462
Mapkapk2	MAP kinase-activated protein kinase 2	17164	7.63339e-06	2.43757
Fxyd1	FXYD domain-containing ion transport regulator 1	56188	1.39551e-06	2.76229
Cytip	cytohesin 1 interacting protein	227929	2.60679e-07	-2.18164
Kcnj8	potassium inwardly-rectifying channel, subfamily J, member 8	16523	0.000104064	1.82963
Spint1	serine protease inhibitor, Kunitz type 1	20732	3.10808e-06	-1.73672
Col3a1	collagen, type III, alpha 1	12825	0.00766454	1.54706
Mrpl28	mitochondrial ribosomal protein L28	68611	4.55529e-05	1.51177
Hnf4a	hepatic nuclear factor 4, alpha	15378	1.35959e-11	-17.1891
Casz1	castor homolog 1, zinc finger (Drosophila)	69743	0.000114864	1.95897
Sugp2	SURP and G patch domain containing 2	234373	1.35206e-05	2.112
Ddo	D-aspartate oxidase	70503	0.00010807	1.9042
Mmp23	matrix metallopeptidase 23	26561	0.0180392	1.6447
Cldn5	claudin 5	12741	0.0160304	1.86497
Actn2	actinin alpha 2	11472	5.96688e-09	108.177
Gvin1	GTPase, very large interferon inducible 1	74558	0.000752534	1.74484
Pkig	protein kinase inhibitor, gamma	18769	6.69989e-05	6.05522
Btd	biotinidase	26363	4.55351e-06	-1.90511
Stx7	syntaxin 7	53331	0.00347192	-1.72509
Nid1	nidogen 1	18073	9.34918e-05	1.72137
Tmc6	transmembrane channel-like gene family 6	217353	1.51665e-05	-1.99576
Slc26a1	solute carrier family 26 (sulfate transporter), member 1	231583	9.77047e-08	-1.94298
Clptm1	cleft lip and palate associated transmembrane protein 1	56457	0.000328978	-1.96656
Cdnf	cerebral dopamine neurotrophic factor	227526	1.00467e-05	2.16314
Gm561	predicted gene 561	228715	1.41195e-05	1.8293
Lbh	limb-bud and heart	77889	1.78789e-08	8.13794
Acaa1a	acetyl-Coenzyme A acyltransferase 1A	113868	3.72525e-06	-1.84714
Csde1	cold shock domain containing E1, RNA binding	229663	9.63716e-06	2.27648
Fcer1g	Fc receptor, IgE, high affinity I, gamma polypeptide	14127	0.00071099	1.86736
Hist1h2bc	histone cluster 1, H2bc	68024	3.98036e-05	-1.68742
Sepw1	selenoprotein W, muscle 1	20364	0.000327165	2.94752
Dnlz	DNL-type zinc finger	52838	0.000198117	1.94606
Tsc22d1	TSC22 domain family, member 1	21807	0.000486032	1.96735
Evc	Ellis van Creveld gene homolog (human)	59056	2.20415e-06	-5.97255
Cobl	cordon-bleu	12808	2.50833e-06	-1.9089
Ckmt1	creatine kinase, mitochondrial 1, ubiquitous	12716	1.45171e-09	-5.05085
Rbbp9	retinoblastoma binding protein 9	26450	4.72454e-05	-1.85779
Nedd4l	neural precursor cell expressed, developmentally down-regulated gene 4-like	83814	7.29815e-06	-1.83946
Coasy	Coenzyme A synthase	71743	5.40384e-08	-8.75187
E2f6	E2F transcription factor 6	50496	2.73125e-08	5.27614
Pdk3	pyruvate dehydrogenase kinase, isoenzyme 3	236900	8.17957e-06	-2.01873
Col8a1	collagen, type VIII, alpha 1	12837	0.00430823	2.50088
Fermt1	fermitin family homolog 1 (Drosophila)	241639	1.49649e-09	-2.89991
Fermt2	fermitin family homolog 2 (Drosophila)	218952	3.5151e-07	2.0308
Abca3	ATP-binding cassette, sub-family A (ABC1), member 3	27410	4.64759e-05	-1.52359
Fam49b	family with sequence similarity 49, member B	223601	8.57918e-08	2.66717
Hn1	hematological and neurological expressed sequence 1	15374	6.61929e-06	5.7376
Bpnt1	bisphosphate 3'-nucleotidase 1	23827	0.000584941	-1.56415
Chrna4	cholinergic receptor, nicotinic, alpha polypeptide 4	11438	8.22796e-07	-2.97135
Cda	cytidine deaminase	72269	3.34475e-09	-14.4915
Dak	dihydroxyacetone kinase 2 homolog (yeast)	225913	2.5427e-11	-8.95685
Ebf3	early B cell factor 3	13593	2.03648e-06	2.18409
Vamp5	vesicle-associated membrane protein 5	53620	5.63068e-07	1.85751
Dao	D-amino acid oxidase	13142	0.000107697	-1.69554
Pecam1	platelet/endothelial cell adhesion molecule 1	18613	0.000177566	1.53656
Murc	muscle-related coiled-coil protein	68016	3.0192e-07	10.1835
Wfdc1	WAP four-disulfide core domain 1	67866	3.47089e-06	2.34884
Acat2	acetyl-Coenzyme A acetyltransferase 2	110460	1.79268e-07	-4.76012
Tmem143	transmembrane protein 143	70209	0.000116717	1.79863
Akr1a1	aldo-keto reductase family 1, member A1 (aldehyde reductase)	58810	1.49605e-08	-5.92178
Cwh43	cell wall biogenesis 43 C-terminal homolog (S. cerevisiae)	231293	1.55699e-06	-2.15561
Lrpprc	leucine-rich PPR-motif containing	72416	0.000920794	1.50943
Cul4b	cullin 4B	72584	1.62999e-05	-1.65581
Dst	dystonin	13518	4.59833e-05	1.95289
Cnst	consortin, connexin sorting protein	226744	1.24796e-06	2.18326
Mrps15	mitochondrial ribosomal protein S15	66407	2.39277e-05	1.57969
Sdhb	succinate dehydrogenase complex, subunit B, iron sulfur (Ip)	67680	2.54998e-05	2.40972
Polr2d	polymerase (RNA) II (DNA directed) polypeptide D	69241	2.41566e-05	1.54681
Erlin1	ER lipid raft associated 1	226144	2.78715e-09	-3.28506
Pygm	muscle glycogen phosphorylase	19309	1.54853e-08	7.43931
Adprhl1	ADP-ribosylhydrolase like 1	234072	2.0091e-07	22.7237
Ola1	Obg-like ATPase 1	67059	0.000107993	1.51318
Camk2n1	calcium/calmodulin-dependent protein kinase II inhibitor 1	66259	1.81146e-05	-3.0347
Nedd1	neural precursor cell expressed, developmentally down-regulated gene 1	17997	1.45511e-07	2.33957
AI597479	expressed sequence AI597479	98404	2.06506e-06	1.68632
Lyplal1	lysophospholipase-like 1	226791	5.282e-05	-2.52907
Plekhf2	pleckstrin homology domain containing, family F (with FYVE domain) member 2	71801	1.25933e-06	-1.57657
Haao	3-hydroxyanthranilate 3,4-dioxygenase	107766	1.03313e-09	-15.7965
Fgf13	fibroblast growth factor 13	14168	9.02097e-07	7.67043
Elovl1	elongation of very long chain fatty acids (FEN1/Elo2, SUR4/Elo3, yeast)-like 1	54325	0.000106126	-2.0395
Osbpl6	oxysterol binding protein-like 6	99031	1.57781e-06	-2.77779
Nucb1	nucleobindin 1	18220	4.86257e-05	-1.68308
Tnfrsf12a	tumor necrosis factor receptor superfamily, member 12a	27279	0.00666361	3.12437
Antxr2	anthrax toxin receptor 2	71914	1.67271e-06	5.48627
Fads1	fatty acid desaturase 1	76267	9.23089e-06	-2.74293
Slc25a17	solute carrier family 25 (mitochondrial carrier, peroxisomal membrane protein), member 17	20524	3.88155e-06	-2.47702
Dld	dihydrolipoamide dehydrogenase	13382	0.00090207	1.92886
Cep63	centrosomal protein 63	28135	0.0013888	1.51285
Bzw1	basic leucine zipper and W2 domains 1	66882	1.40204e-07	-1.73443
Ffar3	free fatty acid receptor 3	233080	0.000345736	2.52763
BC025446	cDNA sequence BC025446	223631	1.13865e-08	-5.54124
Aco2	aconitase 2, mitochondrial	11429	1.71343e-06	1.79915
Ergic3	ERGIC and golgi 3	66366	8.14386e-05	-2.77355
Dpysl2	dihydropyrimidinase-like 2	12934	0.000119396	2.40166
Myzap	myocardial zonula adherens protein	102371	1.42107e-08	21.9402
Slc22a23	solute carrier family 22, member 23	73102	1.18761e-07	-2.07722
Nudt19	nudix (nucleoside diphosphate linked moiety X)-type motif 19	110959	7.5877e-08	-6.83188
Bicd2	bicaudal D homolog 2 (Drosophila)	76895	6.6477e-07	3.30616
Fkbp1a	FK506 binding protein 1a	14225	2.77064e-05	1.7985
Rpa3	replication protein A3	68240	0.000197244	1.68698
Arpc4	actin related protein 2/3 complex, subunit 4	68089	0.00102006	-1.77612
Aqp2	aquaporin 2	11827	1.63491e-06	-5.53455
Fxyd2	FXYD domain-containing ion transport regulator 2	11936	1.26891e-11	-74.09
Dph1	DPH1 homolog (S. cerevisiae)	116905	2.19332e-06	-1.83745
Klk1b27	kallikrein 1-related peptidase b27	16619	3.60136e-08	-35.636
Spint1	serine protease inhibitor, Kunitz type 1	20732	5.46699e-11	-13.1849
Timm8b	translocase of inner mitochondrial membrane 8 homolog b (yeast)	30057	4.67768e-05	1.94225
N6amt2	N-6 adenine-specific DNA methyltransferase 2 (putative)	68043	0.000314754	1.90418
BC016495	cDNA sequence BC016495	225994	4.61928e-05	-1.96651
Tm2d2	TM2 domain containing 2	69742	6.12006e-07	-2.13324
Fam92a	family with sequence similarity 92, member A	68099	0.000371615	1.84948
Cyp2e1	cytochrome P450, family 2, subfamily e, polypeptide 1	13106	7.15982e-11	-87.5244
Zadh2	zinc binding alcohol dehydrogenase, domain containing 2	225791	0.00102829	1.53872
Mrpl53	mitochondrial ribosomal protein L53	68499	2.36043e-05	2.82942
Cldn10	claudin 10	58187	3.13033e-09	-29.9073
Lrrc39	leucine rich repeat containing 39	109245	0.000476422	2.72577
Ypel3	yippee-like 3 (Drosophila)	66090	4.44394e-05	-1.69218
Slc26a4	solute carrier family 26, member 4	23985	5.22027e-07	-5.65164
Ctsz	cathepsin Z	64138	0.000113831	-2.76844
Twsg1	twisted gastrulation homolog 1 (Drosophila)	65960	6.10988e-05	1.67202
Nrap	nebulin-related anchoring protein	18175	6.13913e-06	9.13945
Inppl1	inositol polyphosphate phosphatase-like 1	16332	5.74726e-06	2.35971
Clasp1	CLIP associating protein 1	76707	4.55719e-05	1.7262
Timm17a	translocase of inner mitochondrial membrane 17a	21854	1.49357e-05	1.85526
Uqcrh	ubiquinol-cytochrome c reductase hinge protein	66576	2.48769e-05	1.72093
Nr1h3	nuclear receptor subfamily 1, group H, member 3	22259	0.000106109	-2.28635
Ak1	adenylate kinase 1	11636	9.34621e-07	7.61105
Akr1b10	aldo-keto reductase family 1, member B10 (aldose reductase)	67861	0.000148047	2.2102
Brd7	bromodomain containing 7	26992	1.34857e-06	1.85521
Ctns	cystinosis, nephropathic	83429	8.72117e-06	-1.72215
Htatsf1	HIV TAT specific factor 1	72459	9.49374e-07	1.97125
Sostdc1	sclerostin domain containing 1	66042	2.34671e-07	-5.00225
Efcab2	EF-hand calcium binding domain 2	68226	0.00112403	2.11338
Dus1l	dihydrouridine synthase 1-like (S. cerevisiae)	68730	3.31893e-05	-1.68241
Ttyh2	tweety homolog 2 (Drosophila)	117160	1.00751e-06	-1.85667
Scn4b	sodium channel, type IV, beta	399548	9.21177e-06	2.10211
C1qbp	complement component 1, q subcomponent binding protein	12261	1.62722e-05	2.35471
Csad	cysteine sulfinic acid decarboxylase	246277	2.28707e-07	-8.40699
Asl	argininosuccinate lyase	109900	0.000387691	-1.57309
Psca	prostate stem cell antigen	72373	0.00033447	-4.26099
Slc39a11	solute carrier family 39 (metal ion transporter), member 11	69806	1.51448e-05	-2.56705
Mrrf	mitochondrial ribosome recycling factor	67871	3.45686e-07	2.05437
Egf	epidermal growth factor	13645	6.66733e-09	-20.6026
Rrad	Ras-related associated with diabetes	56437	2.76741e-07	9.52005
Syncrip	synaptotagmin binding, cytoplasmic RNA interacting protein	56403	8.00339e-07	1.90101
Gpx1	glutathione peroxidase 1	14775	3.70038e-09	-9.91708
Shfm1	split hand/foot malformation (ectrodactyly) type 1	20422	2.62568e-07	2.0263
Syngr2	synaptogyrin 2	20973	2.57859e-05	1.66212
Map3k11	mitogen-activated protein kinase kinase kinase 11	26403	0.000129558	-1.62016
Plekha2	pleckstrin homology domain-containing, family A (phosphoinositide binding specific) member 2	83436	5.78953e-05	1.54862
Gpd2	glycerol phosphate dehydrogenase 2, mitochondrial	14571	4.37859e-06	-2.15685
Txn1	thioredoxin 1	22166	6.63493e-05	-1.88579
LOC100046650	PRELI domain-containing protein 1, mitochondrial-like	100046650	3.99493e-08	-4.43262
Gm6548	eukaryotic translation elongation factor 1 alpha 1 pseudogene	625054	2.17481e-05	-2.03291
Napsa	napsin A aspartic peptidase	16541	5.92929e-12	-45.7726
Gfod1	glucose-fructose oxidoreductase domain containing 1	328232	8.84045e-06	2.11485
Pkp4	plakophilin 4	227937	2.2134e-05	-1.9778
Pex19	peroxisomal biogenesis factor 19	19298	0.000670379	1.65334
Tmed10	transmembrane emp24-like trafficking protein 10 (yeast)	68581	1.4928e-07	2.82719
Grsf1	G-rich RNA sequence binding factor 1	231413	0.000693338	1.69272
Msi2	Musashi homolog 2 (Drosophila)	76626	7.83914e-05	1.9995
Camk1	calcium/calmodulin-dependent protein kinase I	52163	0.000422111	1.51465
Rpn2	ribophorin II	20014	6.10268e-06	-2.01978
Atp5g2	ATP synthase, H+ transporting, mitochondrial F0 complex, subunit C2 (subunit 9)	67942	1.24733e-05	1.82908
Itgb6	integrin beta 6	16420	1.00781e-05	-4.31857
Dag1	dystroglycan 1	13138	1.77463e-06	1.59733
Amz2	archaelysin family metallopeptidase 2	13929	3.32919e-08	1.91016
Ckap5	cytoskeleton associated protein 5	75786	1.57157e-06	1.6668
Hpn	hepsin	15451	2.95121e-08	-3.88234
Gnptg	N-acetylglucosamine-1-phosphotransferase, gamma subunit	214505	1.04972e-07	-3.30748
Bag3	BCL2-associated athanogene 3	29810	4.31799e-08	5.35051
Myh6	myosin, heavy polypeptide 6, cardiac muscle, alpha	17888	2.07561e-07	21.5118
Gpr22	G protein-coupled receptor 22	73010	4.31025e-07	5.77336
Krtcap3	keratinocyte associated protein 3	69815	6.0381e-07	-1.92103
Sgcb	sarcoglycan, beta (dystrophin-associated glycoprotein)	24051	6.54519e-08	6.60502
Cldn12	claudin 12	64945	5.3803e-06	-2.73911
Tfcp2l1	transcription factor CP2-like 1	81879	3.36714e-10	-16.3001
Fam158a	family with sequence similarity 158, member A	85308	5.38401e-05	2.75196
Rhbg	Rhesus blood group-associated B glycoprotein	58176	9.30476e-07	-1.60533
Prickle3	prickle homolog 3 (Drosophila)	54630	1.99446e-05	2.15095
Serbp1	serpine1 mRNA binding protein 1	66870	7.94283e-05	1.82258
Nsa2	NSA2 ribosome biogenesis homolog (S. cerevisiae)	59050	2.47804e-05	1.86444
Mlycd	malonyl-CoA decarboxylase	56690	0.00232272	1.50321
Ftsjd2	FtsJ methyltransferase domain containing 2	74157	3.98228e-05	1.59147
Defb29	defensin beta 29	75400	1.58649e-09	-11.1896
Acot8	acyl-CoA thioesterase 8	170789	4.07488e-07	-1.71411
Clcnkb	chloride channel Kb	56365	1.51003e-09	-29.1694
Ccbl1	cysteine conjugate-beta lyase 1	70266	1.85304e-06	-2.06396
Copz1	coatomer protein complex, subunit zeta 1	56447	1.58067e-05	-2.59684
Got2	glutamate oxaloacetate transaminase 2, mitochondrial	14719	1.9876e-05	1.79108
Xpr1	xenotropic and polytropic retrovirus receptor 1	19775	0.00120811	-1.79148
Acsl1	acyl-CoA synthetase long-chain family member 1	14081	2.92804e-07	3.30826
Tmem65	transmembrane protein 65	74868	2.95212e-07	3.57358
Fam176a	family with sequence similarity 176, member A	232146	9.75987e-05	-1.52384
Inpp5a	inositol polyphosphate-5-phosphatase A	212111	3.77339e-07	6.9593
Inppl1	inositol polyphosphate phosphatase-like 1	16332	5.75733e-06	2.41622
Smyd2	SET and MYND domain containing 2	226830	1.14916e-07	3.12325
Ap1s1	adaptor protein complex AP-1, sigma 1	11769	1.43034e-05	-1.51355
Aifm2	apoptosis-inducing factor, mitochondrion-associated 2	71361	4.93706e-05	1.58142
Timm10	translocase of inner mitochondrial membrane 10 homolog (yeast)	30059	1.99997e-05	2.65836
Aldh1l1	aldehyde dehydrogenase 1 family, member L1	107747	1.29454e-07	-6.41933
Mocos	molybdenum cofactor sulfurase	68591	1.65586e-05	-1.71903
AU040320	expressed sequence AU040320	100317	0.000892566	-1.53272
Coq7	demethyl-Q 7	12850	1.43369e-05	2.30467
Tm2d3	TM2 domain containing 3	68634	1.18621e-06	-1.71701
Bves	blood vessel epicardial substance	23828	1.59497e-09	6.11734
Pygl	liver glycogen phosphorylase	110095	4.24791e-06	-2.05426
Rassf3	Ras association (RalGDS/AF-6) domain family member 3	192678	6.64434e-06	2.04549
Slc25a5	solute carrier family 25 (mitochondrial carrier, adenine nucleotide translocator), member 5	11740	3.32911e-05	-1.66545
Fbxo31	F-box protein 31	76454	0.000224545	1.72548
Coq3	coenzyme Q3 homolog, methyltransferase (yeast)	230027	7.60295e-05	1.52729
Txnl4a	thioredoxin-like 4A	27366	0.000117305	1.77349
Ugt1a6a	UDP glucuronosyltransferase 1 family, polypeptide A6A	94284	4.0248e-07	-2.89915
Ppm1f	protein phosphatase 1F (PP2C domain containing)	68606	0.000167031	1.59202
Lamc3	laminin gamma 3	23928	6.84631e-07	-1.61685
Cck	cholecystokinin	12424	0.000195292	-1.91158
Acox2	acyl-Coenzyme A oxidase 2, branched chain	93732	3.78832e-09	-7.74284
Lrpprc	leucine-rich PPR-motif containing	72416	0.000886861	1.6169
Bcl2l1	BCL2-like 1	12048	3.23528e-06	-1.55404
Timd2	T cell immunoglobulin and mucin domain containing 2	171284	8.6526e-11	-9.92074
Galns	galactosamine (N-acetyl)-6-sulfate sulfatase	50917	2.50493e-08	-2.61108
Dgcr6	DiGeorge syndrome critical region gene 6	13353	4.1579e-05	-1.88085
Sdhc	succinate dehydrogenase complex, subunit C, integral membrane protein	66052	0.000303901	1.57737
Alox5ap	arachidonate 5-lipoxygenase activating protein	11690	0.000673216	1.74621
Tspo	translocator protein	12257	0.00121112	-1.70959
Arf3	ADP-ribosylation factor 3	11842	3.86854e-06	-1.71451
Eef1a2	eukaryotic translation elongation factor 1 alpha 2	13628	4.86865e-10	74.1134
Pkp4	plakophilin 4	227937	8.25563e-07	-3.02286
Slc25a15	solute carrier family 25 (mitochondrial carrier ornithine transporter), member 15	18408	1.01969e-07	-4.52456
Extl1	exostoses (multiple)-like 1	56219	3.99398e-05	1.68656
Scarb2	scavenger receptor class B, member 2	12492	8.5436e-09	2.75191
Sec61a1	Sec61 alpha 1 subunit (S. cerevisiae)	53421	0.000305518	-1.65128
Enpp6	ectonucleotide pyrophosphatase/phosphodiesterase 6	320981	8.23431e-07	-4.97097
Mpp1	membrane protein, palmitoylated	17524	1.96245e-06	-3.01265
Coro1c	coronin, actin binding protein 1C	23790	4.16428e-05	-1.85496
Col1a1	collagen, type I, alpha 1	12842	0.0242107	2.02175
Ttc7	tetratricopeptide repeat domain 7	225049	7.35205e-06	-1.5944
Slc37a4	solute carrier family 37 (glucose-6-phosphate transporter), member 4	14385	8.33058e-07	-1.94074
Impact	imprinted and ancient	16210	1.68558e-05	1.54189
AI314180	expressed sequence AI314180	230249	9.00526e-05	1.94201
Msi2	Musashi homolog 2 (Drosophila)	76626	0.00143864	1.53685
Pkia	protein kinase inhibitor, alpha	18767	7.44314e-08	5.95117
Itgb1bp2	integrin beta 1 binding protein 2	26549	1.34673e-07	8.60895
Cbfa2t3	core-binding factor, runt domain, alpha subunit 2, translocated to, 3 (human)	12398	7.12497e-05	1.64879
Fahd2a	fumarylacetoacetate hydrolase domain containing 2A	68126	0.000206316	-1.95518
Ldb3	LIM domain binding 3	24131	4.56369e-08	2.24817
Sdhaf2	succinate dehydrogenase complex assembly factor 2	66072	7.95259e-07	2.05325
Pkp2	plakophilin 2	67451	4.47659e-09	5.3314
Phlda2	pleckstrin homology-like domain, family A, member 2	22113	5.89666e-07	-3.09978
Ubap2l	ubiquitin associated protein 2-like	74383	2.71153e-06	1.55508
Kremen1	kringle containing transmembrane protein 1	84035	0.00295945	2.47624
Iah1	isoamyl acetate-hydrolyzing esterase 1 homolog (S. cerevisiae)	67732	1.02966e-05	-4.3035
Psmd10	proteasome (prosome, macropain) 26S subunit, non-ATPase, 10	53380	0.000249065	-1.51935
Nfix	nuclear factor I/X	18032	2.05771e-07	1.72774
Lmna	lamin A	16905	0.000495634	1.85062
Ndufs2	NADH dehydrogenase (ubiquinone) Fe-S protein 2	226646	3.65595e-05	3.42565
Gpx8	glutathione peroxidase 8 (putative)	69590	4.68018e-08	2.46865
Eef1d	eukaryotic translation elongation factor 1 delta (guanine nucleotide exchange protein)	66656	4.0018e-05	1.67469
Mrpl33	mitochondrial ribosomal protein L33	66845	2.714e-08	2.58244
Dpp3	dipeptidylpeptidase 3	75221	0.00121159	-1.54797
Atp13a1	ATPase type 13A1	170759	6.71315e-06	-2.0086
Gpc1	glypican 1	14733	6.36186e-10	22.6964
Tmem150a	transmembrane protein 150A	232086	1.96492e-05	-1.5162
Arsb	arylsulfatase B	11881	6.49397e-08	-6.85753
Ugt8a	UDP galactosyltransferase 8A	22239	4.22592e-05	-2.20546
Tmem8	transmembrane protein 8 (five membrane-spanning domains)	60455	1.68872e-09	-6.5817
Klf7	Kruppel-like factor 7 (ubiquitous)	93691	3.63221e-06	1.90705
Grb14	growth factor receptor bound protein 14	50915	0.000356922	2.22422
Irx2	Iroquois related homeobox 2 (Drosophila)	16372	0.00137885	-1.54789
Prpf19	PRP19/PSO4 pre-mRNA processing factor 19 homolog (S. cerevisiae)	28000	1.67437e-07	3.15984
Ptpn14	protein tyrosine phosphatase, non-receptor type 14	19250	1.69745e-05	1.54847
Aimp1	aminoacyl tRNA synthetase complex-interacting multifunctional protein 1	13722	7.58694e-07	2.03783
Bnip2	BCL2/adenovirus E1B interacting protein 2	12175	1.19693e-06	2.5836
Hrsp12	heat-responsive protein 12	15473	7.98151e-10	-16.1628
Kcnv2	potassium channel, subfamily V, member 2	240595	9.07634e-05	1.5678
Ddx39b	DEAD (Asp-Glu-Ala-Asp) box polypeptide 39B	53817	0.00293477	1.50772
Abcc8	ATP-binding cassette, sub-family C (CFTR/MRP), member 8	20927	5.96356e-05	1.62862
Uhrf1bp1l	UHRF1 (ICBP90) binding protein 1-like	75089	7.39154e-05	-1.51316
Rpl3l	ribosomal protein L3-like	66211	2.16712e-07	26.8132
Sqle	squalene epoxidase	20775	1.39891e-08	-5.60388
Traf4	TNF receptor associated factor 4	22032	1.75579e-08	-3.7118
Adck1	aarF domain containing kinase 1	72113	1.17065e-05	1.52854
Snhg11	small nucleolar RNA host gene 11	319317	0.00457472	-1.906
Grb14	growth factor receptor bound protein 14	50915	1.84483e-05	4.33788
Lamp1	lysosomal-associated membrane protein 1	16783	4.00926e-05	-2.39294
Rsph3a	radial spoke 3A homolog (Chlamydomonas)	66832	0.00160255	1.51093
Hmgn1	high mobility group nucleosomal binding domain 1	15312	0.00159802	-1.53667
Alkbh3	alkB, alkylation repair homolog 3 (E. coli)	69113	1.30886e-06	1.73053
Ptpn21	protein tyrosine phosphatase, non-receptor type 21	24000	0.0011584	1.52198
Dbi	diazepam binding inhibitor	13167	1.87584e-05	-3.88259
Hoxa7	homeobox A7	15404	2.93625e-10	-5.76573
Hnrnpa1	heterogeneous nuclear ribonucleoprotein A1	15382	2.96569e-05	2.22062
Palmd	palmdelphin	114301	2.00964e-08	5.088
Cd151	CD151 antigen	12476	5.61742e-06	2.33432
Rtn2	reticulon 2 (Z-band associated protein)	20167	6.28444e-08	6.52693
Vamp3	vesicle-associated membrane protein 3	22319	6.43999e-06	1.61533
Abhd14a	abhydrolase domain containing 14A	68644	2.28721e-06	-2.3844
Itga11	integrin alpha 11	319480	0.00134193	1.65692
Myh8	myosin, heavy polypeptide 8, skeletal muscle, perinatal	17885	6.22979e-08	3.77794
Sult1d1	sulfotransferase family 1D, member 1	53315	3.54683e-07	-12.702
Ift81	intraflagellar transport 81 homolog (Chlamydomonas)	12589	0.00249926	6.18217
Tmigd1	transmembrane and immunoglobulin domain containing 1	66601	5.27954e-09	-2.75892
Arfip2	ADP-ribosylation factor interacting protein 2	76932	7.91719e-05	-1.65933
Bdh2	3-hydroxybutyrate dehydrogenase, type 2	69772	5.33103e-10	-39.6668
Rab25	RAB25, member RAS oncogene family	53868	1.93239e-08	-3.7342
Wasl	Wiskott-Aldrich syndrome-like (human)	73178	4.52076e-05	-2.05417
Kidins220	kinase D-interacting substrate 220	77480	2.41732e-09	-5.59875
Rbm38	RNA binding motif protein 38	56190	3.09922e-07	1.8236
Sfxn2	sideroflexin 2	94279	3.15863e-06	-1.59833
Paip2	polyadenylate-binding protein-interacting protein 2	67869	0.00106319	2.13075
Ptprm	protein tyrosine phosphatase, receptor type, M	19274	5.22517e-08	2.5354
Slc13a2	solute carrier family 13 (sodium-dependent dicarboxylate transporter), member 2	20500	1.63086e-07	-5.00198
Dtnb	dystrobrevin, beta	13528	3.15905e-07	-2.1536
Ly6e	lymphocyte antigen 6 complex, locus E	17069	0.000110466	-2.79613
Atp6v1c2	ATPase, H+ transporting, lysosomal V1 subunit C2	68775	9.7857e-07	-2.03405
Ap1g1	adaptor protein complex AP-1, gamma 1 subunit	11765	1.01777e-05	-1.69034
Mmrn2	multimerin 2	105450	3.92376e-05	1.79894
Rhob	ras homolog gene family, member B	11852	2.79305e-06	2.06381
Golt1a	golgi transport 1 homolog A (S. cerevisiae)	68338	5.75018e-06	-1.57483
Itpr1	inositol 1,4,5-trisphosphate receptor 1	16438	3.41652e-08	-5.18656
Rpl24	ribosomal protein L24	68193	0.000162283	1.99962
Mettl22	methyltransferase like 22	239706	8.42145e-09	2.97057
Wfs1	Wolfram syndrome 1 homolog (human)	22393	6.03481e-06	2.42037
Vegfa	vascular endothelial growth factor A	22339	1.6148e-05	2.26579
Rce1	RCE1 homolog, prenyl protein peptidase (S. cerevisiae)	19671	3.78341e-06	-1.80376
Acacb	acetyl-Coenzyme A carboxylase beta	100705	1.30774e-07	5.13185
Rhot2	ras homolog gene family, member T2	214952	1.00938e-05	2.18862
Laptm4a	lysosomal-associated protein transmembrane 4A	17775	9.99626e-05	2.0372
Fbp1	fructose bisphosphatase 1	14121	7.34008e-11	-39.5192
Asnsd1	asparagine synthetase domain containing 1	70396	0.00109309	1.50515
Actn2	actinin alpha 2	11472	1.24065e-08	81.4379
Gm3579	predicted gene 3579	100041932	0.00509753	-1.8222
Cdhr2	cadherin-related family member 2	268663	1.67156e-07	-1.91294
Rnase4	ribonuclease, RNase A family 4	58809	7.33713e-06	4.13602
Cox6c	cytochrome c oxidase, subunit VIc	12864	0.000172839	1.90359
Fam132a	family with sequence similarity 132, member A	67389	3.31666e-07	-2.97739
Aadat	aminoadipate aminotransferase	23923	1.31503e-05	-2.20586
Ltbp4	latent transforming growth factor beta binding protein 4	108075	0.0001396	4.4498
Col6a2	collagen, type VI, alpha 2	12834	0.00640956	2.09977
Usp13	ubiquitin specific peptidase 13 (isopeptidase T-3)	72607	5.96951e-11	7.25048
Pcdh7	protocadherin 7	54216	1.32265e-05	1.96802
Habp2	hyaluronic acid binding protein 2	226243	2.33715e-08	-6.86476
Fkbp7	FK506 binding protein 7	14231	1.39621e-05	1.55309
Bok	BCL2-related ovarian killer protein	51800	8.96464e-06	-3.29932
Tarsl2	threonyl-tRNA synthetase-like 2	272396	0.00085351	1.56065
Fa2h	fatty acid 2-hydroxylase	338521	1.29104e-07	-1.80063
Actb	actin, beta	11461	0.0323575	-1.78552
Gca	grancalcin	227960	0.0016909	1.5174
Zfand2a	zinc finger, AN1-type domain 2A	100494	2.95347e-05	1.50359
Mylk	myosin, light polypeptide kinase	107589	2.79031e-06	-2.66674
Hsd3b2	hydroxy-delta-5-steroid dehydrogenase, 3 beta- and steroid delta-isomerase 2	15493	1.18553e-06	-2.60872
Atp1a2	ATPase, Na+/K+ transporting, alpha 2 polypeptide	98660	7.08451e-07	8.54794
Gsta4	glutathione S-transferase, alpha 4	14860	8.46585e-08	3.08209
Arpc5l	actin related protein 2/3 complex, subunit 5-like	74192	3.75493e-07	2.15865
Aqp11	aquaporin 11	66333	8.85108e-09	-2.7912
Pycrl	pyrroline-5-carboxylate reductase-like	66194	8.93855e-05	-2.05422
Rab5c	RAB5C, member RAS oncogene family	19345	3.91535e-08	-3.97753
Wbp2	WW domain binding protein 2	22378	0.000121148	-1.63356
Ric8b	resistance to inhibitors of cholinesterase 8 homolog B (C. elegans)	237422	6.9824e-05	2.13439
Scmh1	sex comb on midleg homolog 1	29871	0.000108849	1.50485
Tprn	taperin	97031	2.33383e-08	-3.33508
Fh1	fumarate hydratase 1	14194	0.00173113	1.93661
Zmiz2	zinc finger, MIZ-type containing 2	52915	0.00243632	-1.54565
Plscr2	phospholipid scramblase 2	18828	0.000189108	-2.6538
Rhcg	Rhesus blood group-associated C glycoprotein	56315	1.38766e-07	-1.77245
Ndrg3	N-myc downstream regulated gene 3	29812	4.07763e-05	-1.79605
BC037034	cDNA sequence BC037034	231807	0.000383906	-1.52361
BC028528	cDNA sequence BC028528	229600	2.12411e-06	2.09841
Ces1d	carboxylesterase 1D	104158	0.00423981	-3.14932
Cbx6	chromobox homolog 6	494448	0.00085776	-1.59448
Abcc9	ATP-binding cassette, sub-family C (CFTR/MRP), member 9	20928	1.50728e-06	5.00534
Ppid	peptidylprolyl isomerase D (cyclophilin D)	67738	1.92185e-05	1.71932
Llgl2	lethal giant larvae homolog 2 (Drosophila)	217325	2.67382e-08	-4.70848
Calml4	calmodulin-like 4	75600	4.2655e-09	-9.72097
Nme7	non-metastatic cells 7, protein expressed in (nucleoside-diphosphate kinase)	171567	3.83849e-05	-1.77037
Gas6	growth arrest specific 6	14456	0.000266455	-2.26917
Rasl10b	RAS-like, family 10, member B	276952	2.34625e-08	2.14658
Zkscan1	zinc finger with KRAB and SCAN domains 1	74570	5.39577e-06	-1.68711
Ckm	creatine kinase, muscle	12715	5.73584e-10	66.7737
Spryd4	SPRY domain containing 4	66701	0.000148072	1.53829
Timm8b	translocase of inner mitochondrial membrane 8 homolog b (yeast)	30057	0.000915519	2.22961
Fstl1	follistatin-like 1	14314	0.00118769	2.70747
Pde6d	phosphodiesterase 6D, cGMP-specific, rod, delta	18582	2.94794e-06	1.7865
Mrps17	mitochondrial ribosomal protein S17	66258	4.40437e-06	1.72757
Fbln1	fibulin 1	14114	2.55673e-05	6.0371
Shroom2	shroom family member 2	110380	5.28887e-08	-2.09596
Cuedc2	CUE domain containing 2	67116	1.30507e-06	1.76634
Irx5	Iroquois related homeobox 5 (Drosophila)	54352	8.70983e-07	1.591
Slc7a7	solute carrier family 7 (cationic amino acid transporter, y+ system), member 7	20540	1.87573e-07	-2.24918
Shroom3	shroom family member 3	27428	0.000159871	1.52098
Nav1	neuron navigator 1	215690	8.91127e-06	2.45326
Erc2	ELKS/RAB6-interacting/CAST family member 2	238988	1.52869e-06	-1.52231
Oxr1	oxidation resistance 1	170719	0.000318754	2.12844
Gm13981	predicted gene 13981	241621	0.000406661	1.6691
Jmjd8	jumonji domain containing 8	72106	5.63798e-05	-1.98376
Podxl2	podocalyxin-like 2	319655	6.21818e-05	1.5598
Napsa	napsin A aspartic peptidase	16541	4.47977e-09	-127.448
Hoxc10	homeobox C10	209448	4.98899e-08	-1.94957
C1qtnf3	C1q and tumor necrosis factor related protein 3	81799	3.76018e-06	-4.27196
Gm10621	predicted gene 10621	100038635	1.42562e-05	2.45342
D0H4S114	DNA segment, human D4S114	27528	0.000178091	1.64519
Polr1d	polymerase (RNA) I polypeptide D	20018	0.000969183	1.60005
Chdh	choline dehydrogenase	218865	1.03144e-07	-2.14884
Cd97	CD97 antigen	26364	1.9305e-06	1.82542
Hrsp12	heat-responsive protein 12	15473	2.39542e-10	-17.6622
Rcan2	regulator of calcineurin 2	53901	5.87316e-10	4.79201
Bag4	BCL2-associated athanogene 4	67384	1.28681e-06	-1.6409
Khk	ketohexokinase	16548	9.09391e-11	-27.3392
Lmcd1	LIM and cysteine-rich domains 1	30937	9.44526e-05	1.73264
Ppm1m	protein phosphatase 1M	67905	6.00861e-06	-2.31475
Erlin2	ER lipid raft associated 2	244373	1.51178e-06	-2.56889
Vkorc1	vitamin K epoxide reductase complex, subunit 1	27973	1.45918e-06	-2.59769
Prkcd	protein kinase C, delta	18753	2.9687e-05	-2.00553
Popdc2	popeye domain containing 2	64082	2.26847e-10	33.004
Tspan12	tetraspanin 12	269831	4.51614e-05	1.77078
H2afj	H2A histone family, member J	232440	6.4035e-06	-1.80202
Slc17a3	solute carrier family 17 (sodium phosphate), member 3	105355	5.42272e-05	-3.08488
Tgfbr1	transforming growth factor, beta receptor I	21812	1.68793e-05	-1.60729
Sox9	SRY-box containing gene 9	20682	0.00400398	1.92432
Samd4	sterile alpha motif domain containing 4	74480	3.69424e-06	1.66269
Dennd4b	DENN/MADD domain containing 4B	229541	2.53453e-06	1.51147
Sc4mol	sterol-C4-methyl oxidase-like	66234	7.09139e-07	-1.97754
Ctage5	CTAGE family, member 5	217615	3.25975e-06	-2.55901
Acot12	acyl-CoA thioesterase 12	74156	3.49365e-07	-4.52476
Fam107a	family with sequence similarity 107, member A	268709	5.81025e-09	-3.05626
Pawr	PRKC, apoptosis, WT1, regulator	114774	3.17275e-07	-2.28786
Serinc2	serine incorporator 2	230779	1.23641e-07	-2.03224
Elf3	E74-like factor 3	13710	1.17251e-06	-1.72632
Zc3h14	zinc finger CCCH type containing 14	75553	3.46056e-05	1.64012
Mrpl42	mitochondrial ribosomal protein L42	67270	6.76226e-06	3.21806
Srl	sarcalumenin	106393	1.12913e-08	17.5836
Fbxo7	F-box protein 7	69754	1.09949e-05	-1.74064
Ebf2	early B cell factor 2	13592	3.56388e-05	1.57996
Polr1e	polymerase (RNA) I polypeptide E	64424	0.000596536	1.59526
Mlf1	myeloid leukemia factor 1	17349	0.000111568	4.3022
Haao	3-hydroxyanthranilate 3,4-dioxygenase	107766	8.23206e-08	-4.15797
Slc5a1	solute carrier family 5 (sodium/glucose cotransporter), member 1	20537	6.69301e-06	-2.0132
Ensa	endosulfine alpha	56205	1.25455e-06	2.16466
Tmem9	transmembrane protein 9	66241	2.91248e-06	-1.89848
Egln1	EGL nine homolog 1 (C. elegans)	112405	2.96638e-06	1.81756
Ddx41	DEAD (Asp-Glu-Ala-Asp) box polypeptide 41	72935	6.82885e-06	-2.60831
Ndufv1	NADH dehydrogenase (ubiquinone) flavoprotein 1	17995	0.000286352	1.5447
Agpat3	1-acylglycerol-3-phosphate O-acyltransferase 3	28169	3.11174e-05	-1.62106
Fbln2	fibulin 2	14115	1.747e-05	5.32677
Pygb	brain glycogen phosphorylase	110078	3.58127e-11	14.417
Mrpl33	mitochondrial ribosomal protein L33	66845	3.34875e-06	2.73007
Lyz2	lysozyme 2	17105	7.42141e-07	5.53359
Osta	organic solute transporter alpha	106407	2.12457e-09	-14.064
Cdc42bpb	CDC42 binding protein kinase beta	217866	0.00345248	-1.56639
Dab2ip	disabled homolog 2 (Drosophila) interacting protein	69601	0.00115648	1.58843
Mif	macrophage migration inhibitory factor	17319	0.00137616	-2.0275
Acot8	acyl-CoA thioesterase 8	170789	2.16756e-06	-2.1202
Phc1	polyhomeotic-like 1 (Drosophila)	13619	3.22493e-06	-1.61219
Uchl3	ubiquitin carboxyl-terminal esterase L3 (ubiquitin thiolesterase)	50933	0.00210602	1.95945
Slc14a2	solute carrier family 14 (urea transporter), member 2	27411	5.50133e-05	-1.8217
S100a1	S100 calcium binding protein A1	20193	2.81662e-06	3.85742
Pik3r1	phosphatidylinositol 3-kinase, regulatory subunit, polypeptide 1 (p85 alpha)	18708	6.21798e-05	1.59091
Aspg	asparaginase homolog (S. cerevisiae)	104816	2.05935e-05	-2.30039
Sat2	spermidine/spermine N1-acetyl transferase 2	69215	6.85085e-06	-1.82456
Setd8	SET domain containing (lysine methyltransferase) 8	67956	7.40663e-05	2.25577
Cryl1	crystallin, lambda 1	68631	5.80585e-09	-12.464
Grn	granulin	14824	0.00428101	-1.64778
Gm10145	predicted gene 10145	100040961	0.00143077	1.99689
Gsta1	glutathione S-transferase, alpha 1 (Ya)	14857	6.22788e-07	-2.78434
Pja1	praja1, RING-H2 motif containing	18744	1.37318e-05	-1.53157
Syngr1	synaptogyrin 1	20972	4.03591e-08	3.61817
Slc12a3	solute carrier family 12, member 3	20497	2.07947e-11	-34.9848
Tpst1	protein-tyrosine sulfotransferase 1	22021	3.48633e-06	2.15092
Psmb10	proteasome (prosome, macropain) subunit, beta type 10	19171	2.69262e-05	2.91711
Klhl30	kelch-like 30 (Drosophila)	70788	4.26349e-09	3.03881
Rps3	ribosomal protein S3	27050	6.02008e-05	1.7111
Snx7	sorting nexin 7	76561	1.788e-05	-2.17088
Fam165b	family with sequence similarity 165, member B	68936	2.63829e-06	2.19065
Dhrs7b	dehydrogenase/reductase (SDR family) member 7B	216820	0.000334979	-1.54329
Prep	prolyl endopeptidase	19072	2.52635e-05	1.55312
Ptprb	protein tyrosine phosphatase, receptor type, B	19263	0.000137167	1.68086
Gyltl1b	glycosyltransferase-like 1B	228366	6.00595e-06	-2.19861
Mocs1	molybdenum cofactor synthesis 1	56738	6.83243e-06	-2.01806
Fbxo31	F-box protein 31	76454	1.2851e-05	1.70892
Emp1	epithelial membrane protein 1	13730	0.000156744	4.22647
Ift52	intraflagellar transport 52 homolog (Chlamydomonas)	245866	9.39887e-05	-1.61041
Idh3b	isocitrate dehydrogenase 3 (NAD+) beta	170718	2.34028e-07	-5.12504
Eci1	enoyl-Coenzyme A delta isomerase 1	13177	1.54861e-05	4.05859
Nt5e	5' nucleotidase, ecto	23959	4.67955e-05	-1.79211
Wwc1	WW, C2 and coiled-coil domain containing 1	211652	4.05805e-08	-2.75558
Hsd11b2	hydroxysteroid 11-beta dehydrogenase 2	15484	6.92718e-06	-2.73442
Casq2	calsequestrin 2	12373	6.15819e-09	17.9294
Epm2aip1	EPM2A (laforin) interacting protein 1	77781	0.000784259	1.51488
Pgam2	phosphoglycerate mutase 2	56012	6.42165e-09	9.02805
Sfxn1	sideroflexin 1	14057	8.8329e-11	-9.81828
Col18a1	collagen, type XVIII, alpha 1	12822	1.11144e-07	-5.26879
Ass1	argininosuccinate synthetase 1	11898	3.05384e-08	-63.4535
Cyp2c44	cytochrome P450, family 2, subfamily c, polypeptide 44	226143	1.2496e-09	-3.73413
Id1	inhibitor of DNA binding 1	15901	0.00174896	1.70491
Pex11a	peroxisomal biogenesis factor 11 alpha	18631	0.000136443	-1.6611
Pex5	peroxisomal biogenesis factor 5	19305	1.41895e-05	-1.53904
Prkd3	protein kinase D3	75292	0.000117697	-1.60478
Iah1	isoamyl acetate-hydrolyzing esterase 1 homolog (S. cerevisiae)	67732	4.25999e-06	-3.67038
Col6a3	collagen, type VI, alpha 3	12835	0.00327338	1.7101
Lamb2	laminin, beta 2	16779	2.47558e-05	4.03325
Pi16	peptidase inhibitor 16	74116	7.71651e-05	4.64023
Rab27a	RAB27A, member RAS oncogene family	11891	3.14967e-07	-1.81009
Efha1	EF hand domain family A1	68514	8.84924e-05	1.64868
Slc13a3	solute carrier family 13 (sodium-dependent dicarboxylate transporter), member 3	114644	1.31217e-10	-20.336
Ift81	intraflagellar transport 81 homolog (Chlamydomonas)	12589	0.000924808	6.55248
Tmem184b	transmembrane protein 184b	223693	0.0023898	1.55992
Maob	monoamine oxidase B	109731	0.000258157	2.25615
Ky	kyphoscoliosis peptidase	16716	1.22892e-06	4.61587
Ttc3	tetratricopeptide repeat domain 3	22129	9.08923e-05	1.86384
Evpl	envoplakin	14027	1.59402e-06	-2.2853
Gnb5	guanine nucleotide binding protein (G protein), beta 5	14697	2.46527e-06	1.59181
Cyp7b1	cytochrome P450, family 7, subfamily b, polypeptide 1	13123	6.76032e-12	-24.6694
Slc22a22	solute carrier family 22 (organic cation transporter), member 22	210463	9.61146e-08	-10.3465
Shisa5	shisa homolog 5 (Xenopus laevis)	66940	0.00404052	-1.67377
Lamp2	lysosomal-associated membrane protein 2	16784	6.87182e-06	-2.98209
Enpp1	ectonucleotide pyrophosphatase/phosphodiesterase 1	18605	0.00010085	-1.81228
Etl4	enhancer trap locus 4	208618	6.6242e-05	2.31992
Sept2	septin 2	18000	2.17433e-05	2.0862
Arl2bp	ADP-ribosylation factor-like 2 binding protein	107566	1.59053e-05	1.59414
Pigp	phosphatidylinositol glycan anchor biosynthesis, class P	56176	7.32845e-06	4.478
Dhcr24	24-dehydrocholesterol reductase	74754	8.85411e-08	-2.40602
Cadm1	cell adhesion molecule 1	54725	7.38872e-07	-2.02047
Pccb	propionyl Coenzyme A carboxylase, beta polypeptide	66904	1.03127e-05	-2.32512
Bcap31	B cell receptor associated protein 31	27061	1.66448e-05	-1.79304
Med30	mediator complex subunit 30	69790	0.000220339	1.67454
Fam69b	family with sequence similarity 69, member B	56279	0.000245808	1.62551
Arhgap20	Rho GTPase activating protein 20	244867	0.000468771	1.72238
Fxr2	fragile X mental retardation, autosomal homolog 2	23879	2.16327e-07	1.93762
Ttn	titin	22138	2.11441e-09	55.8107
Hrc	histidine rich calcium binding protein	15464	4.08843e-10	56.1533
Chpt1	choline phosphotransferase 1	212862	0.00203909	-2.41926
Pafah1b1	platelet-activating factor acetylhydrolase, isoform 1b, subunit 1	18472	4.00132e-07	1.55211
Alg2	asparagine-linked glycosylation 2 homolog (yeast, alpha-1,3-mannosyltransferase)	56737	1.23113e-06	-2.0486
Slc25a11	solute carrier family 25 (mitochondrial carrier oxoglutarate carrier), member 11	67863	9.03644e-08	3.69425
Cd63	CD63 antigen	12512	0.00113266	-1.65217
Tubb4b	tubulin, beta 4B class IVB	227613	0.000242356	1.78482
St6galnac2	ST6 (alpha-N-acetyl-neuraminyl-2,3-beta-galactosyl-1,3)-N-acetylgalactosaminide alpha-2,6-sialyltransferase 2	20446	2.78038e-07	-6.83946
Pcolce2	procollagen C-endopeptidase enhancer 2	76477	3.70649e-06	1.95151
Gjb2	gap junction protein, beta 2	14619	1.29509e-07	-3.38555
Acn9	ACN9 homolog (S. cerevisiae)	71238	0.000217514	2.00306
Asb10	ankyrin repeat and SOCS box-containing 10	117590	4.00393e-09	2.66167
Tle6	transducin-like enhancer of split 6, homolog of Drosophila E(spl)	114606	3.71306e-07	1.80801
Ptprf	protein tyrosine phosphatase, receptor type, F	19268	9.25517e-05	-1.80473
St14	suppression of tumorigenicity 14 (colon carcinoma)	19143	5.49342e-07	-1.54885
Plac9	placenta specific 9	211623	5.25762e-06	1.68789
Eef2	eukaryotic translation elongation factor 2	13629	0.00114458	1.70255
Acot1	acyl-CoA thioesterase 1	26897	6.48015e-05	-5.77843
Colec11	collectin sub-family member 11	71693	2.636e-07	2.27738
Cldn2	claudin 2	12738	4.15338e-09	-13.0714
Prkcz	protein kinase C, zeta	18762	3.27405e-07	-3.94881
Tcf7l1	transcription factor 7 like 1 (T cell specific, HMG box)	21415	0.000100498	1.52705
Adprhl1	ADP-ribosylhydrolase like 1	234072	5.29896e-08	10.9244
Flt1	FMS-like tyrosine kinase 1	14254	0.000213654	1.55527
Unc45a	unc-45 homolog A (C. elegans)	101869	0.000425293	-1.50253
Stat3	signal transducer and activator of transcription 3	20848	0.0020744	2.42949
Myl1	myosin, light polypeptide 1	17901	1.1449e-08	14.5401
Pigt	phosphatidylinositol glycan anchor biosynthesis, class T	78928	5.55697e-05	-2.37441
H2-Ab1	histocompatibility 2, class II antigen A, beta 1	14961	9.60937e-05	-2.64057
Trip10	thyroid hormone receptor interactor 10	106628	1.13722e-06	1.91826
Dnajb6	DnaJ (Hsp40) homolog, subfamily B, member 6	23950	1.80711e-05	1.89528
Ehd4	EH-domain containing 4	98878	4.69669e-06	2.29843
Manba	mannosidase, beta A, lysosomal	110173	1.99702e-06	-1.74551
Mup2	major urinary protein 2	17841	0.0333092	-2.43733
Klc4	kinesin light chain 4	74764	8.06397e-06	-2.34622
Serpina1b	serine (or cysteine) preptidase inhibitor, clade A, member 1B	20701	1.02458e-06	-7.66966
Sphk2	sphingosine kinase 2	56632	0.000288675	-1.94812
Ostb	organic solute transporter beta	330962	4.01411e-07	-3.75325
Cd63	CD63 antigen	12512	0.00303939	-1.60885
Fsd2	fibronectin type III and SPRY domain containing 2	244091	4.93791e-09	17.6278
Col4a4	collagen, type IV, alpha 4	12829	4.05325e-08	-2.91297
Dhrs1	dehydrogenase/reductase (SDR family) member 1	52585	2.70416e-07	-2.94938
Emp3	epithelial membrane protein 3	13732	0.00157655	2.32129
Sema5a	sema domain, seven thrombospondin repeats (type 1 and type 1-like), transmembrane domain (TM) and short cytoplasmic domain, (semaphorin) 5A	20356	1.83617e-07	-2.85484
Slk	STE20-like kinase (yeast)	20874	2.11785e-06	1.72958
Etf1	eukaryotic translation termination factor 1	225363	0.000439817	1.55781
Tspo	translocator protein	12257	0.000371351	-1.72299
Cyp4a14	cytochrome P450, family 4, subfamily a, polypeptide 14	13119	0.0217631	-4.22404
Gabrb3	gamma-aminobutyric acid (GABA) A receptor, subunit beta 3	14402	2.869e-05	-1.58351
Egfr	epidermal growth factor receptor	13649	1.19331e-05	-1.5175
Tmem176b	transmembrane protein 176B	65963	1.15612e-07	-12.4506
Serpina1b	serine (or cysteine) preptidase inhibitor, clade A, member 1B	20701	1.01966e-05	-5.66034
Tpcn1	two pore channel 1	252972	8.23784e-06	-2.43971
Casp1	caspase 1	12362	3.25921e-05	1.61047
Ssr2	signal sequence receptor, beta	66256	8.13404e-06	-1.54035
Clcnkb	chloride channel Kb	56365	5.2933e-08	-2.71395
Myzap	myocardial zonula adherens protein	102371	2.06775e-05	4.04777
Tomm22	translocase of outer mitochondrial membrane 22 homolog (yeast)	223696	0.000604337	1.53898
Rasa3	RAS p21 protein activator 3	19414	4.1026e-06	2.15298
Iyd	iodotyrosine deiodinase	70337	1.68862e-08	-4.08103
Hmgxb3	HMG box domain containing 3	106894	1.37084e-05	-1.67988
Naa20	N(alpha)-acetyltransferase 20, NatB catalytic subunit	67877	3.69437e-07	1.95543
Fblim1	filamin binding LIM protein 1	74202	1.8391e-10	10.6784
Tmem70	transmembrane protein 70	70397	0.0011294	1.52661
Gstm7	glutathione S-transferase, mu 7	68312	0.000108382	1.57861
Hfe	hemochromatosis	15216	0.00579871	1.64806
Nlrp6	NLR family, pyrin domain containing 6	101613	1.49438e-09	-4.61331
Asl	argininosuccinate lyase	109900	0.000203447	-1.84056
Mettl1	methyltransferase like 1	17299	1.13453e-05	-1.54831
Meis1	Meis homeobox 1	17268	2.08773e-08	2.44743
Acy1	aminoacylase 1	109652	2.65733e-06	-2.87459
Stradb	STE20-related kinase adaptor beta	227154	0.0001366	1.7401
Oaz2	ornithine decarboxylase antizyme 2	18247	3.17128e-05	1.5119
Dmwd	dystrophia myotonica-containing WD repeat motif	13401	0.000641833	1.64509
Klk1b26	kallikrein 1-related petidase b26	16618	3.1288e-09	-56.726
Ehbp1l1	EH domain binding protein 1-like 1	114601	9.04466e-06	3.83608
Fam151a	family with sequence simliarity 151, member A	230579	5.17489e-10	-3.8696
Plec	plectin	18810	1.35474e-07	3.99394
Vps53	vacuolar protein sorting 53 (yeast)	68299	0.000242831	-1.57236
Sema4g	sema domain, immunoglobulin domain (Ig), transmembrane domain (TM) and short cytoplasmic domain, (semaphorin) 4G	26456	4.87412e-05	-1.85584
Plin5	perilipin 5	66968	6.877e-06	1.93647
Sox7	SRY-box containing gene 7	20680	1.192e-05	3.19777
Pank4	pantothenate kinase 4	269614	3.2374e-06	2.58952
Kcnj1	potassium inwardly-rectifying channel, subfamily J, member 1	56379	2.55264e-07	-1.80202
Rsph9	radial spoke head 9 homolog (Chlamydomonas)	75564	3.54209e-07	-1.98065
Anxa13	annexin A13	69787	0.000272394	-1.5643
Tram1	translocating chain-associating membrane protein 1	72265	3.55692e-06	-2.59139
Nuak1	NUAK family, SNF1-like kinase, 1	77976	0.003101	1.50484
Csda	cold shock domain protein A	56449	5.61344e-05	1.98307
Acad10	acyl-Coenzyme A dehydrogenase family, member 10	71985	3.47231e-06	-5.32423
Arhgap20	Rho GTPase activating protein 20	244867	6.83508e-05	1.88941
Parl	presenilin associated, rhomboid-like	381038	0.0014805	1.63771
Palm	paralemmin	18483	0.000201711	-1.61958
Myoz2	myozenin 2	59006	3.72462e-11	49.2379
Acta2	actin, alpha 2, smooth muscle, aorta	11475	0.00125027	1.89554
Hspb2	heat shock protein 2	69253	1.47539e-09	4.34448
Copz2	coatomer protein complex, subunit zeta 2	56358	2.91769e-07	1.86308
Clcnka	chloride channel Ka	12733	3.84882e-09	-4.28286
Fnbp1l	formin binding protein 1-like	214459	5.10176e-06	-2.10385
Hgd	homogentisate 1, 2-dioxygenase	15233	1.68242e-12	-31.9134
P2rx5	purinergic receptor P2X, ligand-gated ion channel, 5	94045	0.0019577	1.67318
Sec11a	SEC11 homolog A (S. cerevisiae)	56529	9.31276e-06	-1.8401
Gm5069	glyceraldehyde-3-phosphate dehydrogenase pseudogene	277333	0.000112802	1.90031
Rpl7a	ribosomal protein L7A	27176	0.047182	1.6795
Shank3	SH3/ankyrin domain gene 3	58234	2.39448e-05	1.5375
Vdac3	voltage-dependent anion channel 3	22335	6.861e-06	3.52737
Rilpl2	Rab interacting lysosomal protein-like 2	80291	1.24987e-06	-1.91105
Arl6ip5	ADP-ribosylation factor-like 6 interacting protein 5	65106	5.93216e-06	2.84055
Fam83g	family with sequence similarity 83, member G	69640	7.37359e-07	-1.88719
Mbnl1	muscleblind-like 1 (Drosophila)	56758	5.55133e-05	3.08689
Dlg3	discs, large homolog 3 (Drosophila)	53310	1.51936e-05	-1.60509
Nuak1	NUAK family, SNF1-like kinase, 1	77976	0.0021738	2.62849
Psmb10	proteasome (prosome, macropain) subunit, beta type 10	19171	3.68061e-05	3.00181
Fam198b	family with sequence similarity 198, member B	68659	0.000119994	4.8138
Ptp4a2	protein tyrosine phosphatase 4a2	19244	0.00200425	1.67046
Dpt	dermatopontin	56429	1.52177e-05	3.71095
Ccng1	cyclin G1	12450	3.08812e-05	2.98354
Pdcd2l	programmed cell death 2-like	68079	0.000473025	1.573
Npc1	Niemann Pick type C1	18145	9.14051e-06	3.25609
Scnn1a	sodium channel, nonvoltage-gated 1 alpha	20276	1.87743e-09	-3.53135
Ssx2ip	synovial sarcoma, X breakpoint 2 interacting protein	99167	1.57348e-05	-1.7683
Slc8a1	solute carrier family 8 (sodium/calcium exchanger), member 1	20541	2.22745e-09	-4.75953
Atp6v0a1	ATPase, H+ transporting, lysosomal V0 subunit A1	11975	0.0107024	1.58105
Naa10	N(alpha)-acetyltransferase 10, NatA catalytic subunitNalpha acetyltransferase 10	56292	0.000288221	1.61321
Chuk	conserved helix-loop-helix ubiquitous kinase	12675	5.79227e-07	-2.2407
Mvd	mevalonate (diphospho) decarboxylase	192156	3.26971e-07	-2.52803
Eif4a2	eukaryotic translation initiation factor 4A2	13682	0.000525275	3.21641
Slc25a3	solute carrier family 25 (mitochondrial carrier, phosphate carrier), member 3	18674	8.1322e-06	1.98717
Anxa3	annexin A3	11745	2.13188e-05	2.58196
Kcnd2	potassium voltage-gated channel, Shal-related family, member 2	16508	0.000540374	2.80026
Slc45a3	solute carrier family 45, member 3	212980	4.45292e-06	-1.68227
Tmem50b	transmembrane protein 50B	77975	2.84678e-05	1.75061
Kctd17	potassium channel tetramerisation domain containing 17	72844	0.000167475	-1.87748
Dab2	disabled homolog 2 (Drosophila)	13132	1.04184e-09	-5.22962
Tmem109	transmembrane protein 109	68539	2.5821e-06	2.06455
Slco2a1	solute carrier organic anion transporter family, member 2a1	24059	1.4696e-06	-2.02865
Psmd7	proteasome (prosome, macropain) 26S subunit, non-ATPase, 7	17463	0.000475074	1.6987
Fpgs	folylpolyglutamyl synthetase	14287	8.82031e-09	-5.59015
Coq6	coenzyme Q6 homolog (yeast)	217707	5.58953e-05	2.7199
Kcnk1	potassium channel, subfamily K, member 1	16525	3.0573e-07	-3.96029
Tank	TRAF family member-associated Nf-kappa B activator	21353	1.53754e-05	1.70879
D14Ertd449e	DNA segment, Chr 14, ERATO Doi 449, expressed	66039	1.92101e-08	-7.73622
Ndufs3	NADH dehydrogenase (ubiquinone) Fe-S protein 3	68349	3.2884e-05	2.13487
Kif12	kinesin family member 12	16552	3.23321e-06	-2.07815
Rbm4b	RNA binding motif protein 4B	66704	2.14476e-05	-1.76048
Usp46	ubiquitin specific peptidase 46	69727	0.000124133	1.51815
Smcr7	Smith-Magenis syndrome chromosome region, candidate 7 homolog (human)	237781	2.561e-05	1.9501
Csrp3	cysteine and glycine-rich protein 3	13009	4.5638e-10	27.9278
Prkcz	protein kinase C, zeta	18762	2.60442e-07	-4.01781
Slc9a3r1	solute carrier family 9 (sodium/hydrogen exchanger), member 3 regulator 1	26941	3.51692e-11	-16.5494
Prodh2	proline dehydrogenase (oxidase) 2	56189	6.24156e-08	-6.30663
Gamt	guanidinoacetate methyltransferase	14431	1.27421e-06	-1.93272
Fxyd4	FXYD domain-containing ion transport regulator 4	108017	7.65695e-07	-3.52733
Hsd11b1	hydroxysteroid 11-beta dehydrogenase 1	15483	0.000160346	-3.69416
Tmem184a	transmembrane protein 184a	231832	2.47564e-08	-3.00249
Dpp4	dipeptidylpeptidase 4	13482	5.83281e-06	-2.82546
Cd300lg	CD300 antigen like family member G	52685	5.09455e-05	2.00218
Tmbim4	transmembrane BAX inhibitor motif containing 4	68212	1.34561e-06	-3.60307
Insig2	insulin induced gene 2	72999	0.00120047	1.60989
Eef2	eukaryotic translation elongation factor 2	13629	0.000516404	1.79177
Osbpl3	oxysterol binding protein-like 3	71720	6.22564e-06	-2.26183
Flnb	filamin, beta	286940	6.58703e-05	-1.51377
Kcnj1	potassium inwardly-rectifying channel, subfamily J, member 1	56379	2.7176e-09	-8.86579
Anks3	ankyrin repeat and sterile alpha motif domain containing 3	72615	1.64353e-05	-2.13559
Defb1	defensin beta 1	13214	4.30975e-06	-2.84436
LOC100048483	cytochrome c oxidase subunit 8A, mitochondrial-like	100048483	5.48133e-07	-3.14936
Hist1h2be	histone cluster 1, H2be	319179	0.000421838	-1.56978
Snx8	sorting nexin 8	231834	1.16758e-07	-3.40454
Hoxb5	homeobox B5	15413	7.16966e-06	-2.03924
Akap2	A kinase (PRKA) anchor protein 2	11641	4.06236e-05	1.61921
St7l	suppression of tumorigenicity 7-like	229681	6.90951e-05	-1.53739
Mlxipl	MLX interacting protein-like	58805	4.45067e-05	-1.53602
Mybpc3	myosin binding protein C, cardiac	17868	3.44089e-08	62.3827
Plau	plasminogen activator, urokinase	18792	3.32152e-08	-8.75124
Trafd1	TRAF type zinc finger domain containing 1	231712	0.000236049	1.68632
Cyp24a1	cytochrome P450, family 24, subfamily a, polypeptide 1	13081	1.52564e-06	-5.73475
Eps15l1	epidermal growth factor receptor pathway substrate 15-like 1	13859	6.26679e-06	2.09761
Plekhg3	pleckstrin homology domain containing, family G (with RhoGef domain) member 3	263406	2.22581e-07	-2.52889
Sucnr1	succinate receptor 1	84112	1.14947e-06	-3.83131
Cited4	Cbp/p300-interacting transactivator, with Glu/Asp-rich carboxy-terminal domain, 4	56222	2.32808e-06	2.86531
Cav3	caveolin 3	12391	4.11262e-07	2.3794
Gpcpd1	glycerophosphocholine phosphodiesterase GDE1 homolog (S. cerevisiae)	74182	1.06563e-06	7.34747
Pigx	phosphatidylinositol glycan anchor biosynthesis, class X	72084	7.6687e-05	-1.53791
Doc2g	double C2, gamma	60425	1.43435e-07	6.97041
Cyp2a5	cytochrome P450, family 2, subfamily a, polypeptide 5	13087	1.09308e-09	-26.4304
Gss	glutathione synthetase	14854	9.38644e-08	-4.11157
Smpd1	sphingomyelin phosphodiesterase 1, acid lysosomal	20597	6.29023e-05	1.77183
Chst8	carbohydrate (N-acetylgalactosamine 4-0) sulfotransferase 8	68947	1.13382e-06	-1.83909
Atp5o	ATP synthase, H+ transporting, mitochondrial F1 complex, O subunit	28080	2.30033e-05	2.76981
Ndufa12	NADH dehydrogenase (ubiquinone) 1 alpha subcomplex, 12	66414	9.0061e-07	2.6094
Il17rc	interleukin 17 receptor C	171095	0.000670023	-1.52621
Wipi1	WD repeat domain, phosphoinositide interacting 1	52639	1.61531e-06	2.48467
Fam185a	family with sequence similarity 185, member A	330050	4.28353e-06	1.56868
Kcnh2	potassium voltage-gated channel, subfamily H (eag-related), member 2	16511	2.3155e-05	2.32723
Igf2	insulin-like growth factor 2	16002	0.00284021	3.07034
Calr3	calreticulin 3	73316	1.51272e-06	1.59721
Ctsh	cathepsin H	13036	0.000113395	-2.73312
Pth1r	parathyroid hormone 1 receptor	19228	2.12133e-06	-3.66421
Nppa	natriuretic peptide type A	230899	4.94093e-06	94.2255
Fbxo6	F-box protein 6	50762	4.22783e-06	1.88203
Rbfox1	RNA binding protein, fox-1 homolog (C. elegans) 1	268859	0.000333165	3.70056
Myl12b	myosin, light chain 12B, regulatory	67938	0.000661365	2.56962
Ppp1r2	protein phosphatase 1, regulatory (inhibitor) subunit 2	66849	2.31676e-06	2.55642
Pgap2	post-GPI attachment to proteins 2	233575	9.90784e-05	1.62174
Gpr137b	G protein-coupled receptor 137B	83924	2.78074e-07	-3.06413
Timp2	tissue inhibitor of metalloproteinase 2	21858	0.0084899	1.65643
Ptprs	protein tyrosine phosphatase, receptor type, S	19280	3.95304e-06	2.95464
Ptprk	protein tyrosine phosphatase, receptor type, K	19272	6.67093e-09	-4.23858
Mff	mitochondrial fission factor	75734	0.010908	1.57877
Paip2b	poly(A) binding protein interacting protein 2B	232164	3.53273e-06	2.41699
Abca3	ATP-binding cassette, sub-family A (ABC1), member 3	27410	1.88806e-09	-12.8838
Socs5	suppressor of cytokine signaling 5	56468	5.76101e-05	1.52851
Slc22a1	solute carrier family 22 (organic cation transporter), member 1	20517	3.40213e-08	-35.3667
Celf2	CUGBP, Elav-like family member 2	14007	1.67017e-07	3.70893
Sorbs1	sorbin and SH3 domain containing 1	20411	8.81212e-05	1.94074
Crip2	cysteine rich protein 2	68337	4.91183e-09	12.4848
Mapk8ip1	mitogen-activated protein kinase 8 interacting protein 1	19099	1.59455e-06	-1.82793
Mrps23	mitochondrial ribosomal protein S23	64656	7.10944e-09	3.35915
Tbc1d7	TBC1 domain family, member 7	67046	0.000106168	1.70993
Fads6	fatty acid desaturase domain family, member 6	328035	3.07609e-07	-1.73619
Susd2	sushi domain containing 2	71733	5.27044e-09	-8.62267
BC034090	cDNA sequence BC034090	207792	0.000261117	-2.03523
Acadl	acyl-Coenzyme A dehydrogenase, long-chain	11363	2.66967e-06	2.56576
Ei24	etoposide induced 2.4 mRNA	13663	0.000105733	-1.5983
Dmwd	dystrophia myotonica-containing WD repeat motif	13401	0.000748733	1.75447
Fth1	ferritin heavy chain 1	14319	0.000405643	-1.6156
Pth1r	parathyroid hormone 1 receptor	19228	6.34865e-09	-17.4986
Lamp2	lysosomal-associated membrane protein 2	16784	2.21235e-05	-1.51458
Card10	caspase recruitment domain family, member 10	105844	5.52159e-06	-2.50123
Letmd1	LETM1 domain containing 1	68614	6.66769e-07	-1.96885
Ndufa8	NADH dehydrogenase (ubiquinone) 1 alpha subcomplex, 8	68375	1.29813e-06	2.3496
Rbm38	RNA binding motif protein 38	56190	2.68202e-07	5.85548
Egfr	epidermal growth factor receptor	13649	4.82404e-07	-2.4035
Cd151	CD151 antigen	12476	1.95009e-05	2.13391
Unc119b	unc-119 homolog B (C. elegans)	106840	0.00017366	-1.56091
Ets1	E26 avian leukemia oncogene 1, 5' domain	23871	2.6129e-05	1.87377
Klhdc2	kelch domain containing 2	69554	3.53462e-05	1.60398
Hebp1	heme binding protein 1	15199	7.05117e-08	-3.21608
Egr1	early growth response 1	13653	0.000223632	3.43615
Dct	dopachrome tautomerase	13190	0.00227637	2.08006
Camk2d	calcium/calmodulin-dependent protein kinase II, delta	108058	1.17654e-07	1.80682
Pgam5	phosphoglycerate mutase family member 5	72542	5.98893e-06	1.58599
Dcaf5	DDB1 and CUL4 associated factor 5	320808	1.14873e-08	3.15412
Pip4k2c	phosphatidylinositol-5-phosphate 4-kinase, type II, gamma	117150	2.45392e-06	-2.71764
Ergic1	endoplasmic reticulum-golgi intermediate compartment (ERGIC) 1	67458	0.000180352	-1.73412
Amotl1	angiomotin-like 1	75723	2.70738e-05	2.02847
Actn4	actinin alpha 4	60595	0.000161886	-2.14021
Cdhr2	cadherin-related family member 2	268663	1.67893e-08	-3.26831
Rap2c	RAP2C, member of RAS oncogene family	72065	0.000236726	1.56118
Zfp106	zinc finger protein 106	20402	2.99494e-05	1.81911
Smarcd3	SWI/SNF related, matrix associated, actin dependent regulator of chromatin, subfamily d, member 3	66993	6.4896e-07	2.52567
Adssl1	adenylosuccinate synthetase like 1	11565	3.80361e-10	14.2239
Snapin	SNAP-associated protein	20615	1.26325e-06	2.5953
Clcn3	chloride channel 3	12725	0.000585586	-2.16734
Zfp238	zinc finger protein 238	30928	0.00412369	1.52108
Ptcd2	pentatricopeptide repeat domain 2	68927	7.33768e-05	1.55663
BC025446	cDNA sequence BC025446	223631	7.08068e-08	-4.99121
Tln2	talin 2	70549	3.96725e-05	-1.56685
Habp2	hyaluronic acid binding protein 2	226243	1.07752e-09	-12.233
Sptlc1	serine palmitoyltransferase, long chain base subunit 1	268656	7.83752e-06	-2.65979
Pnpla2	patatin-like phospholipase domain containing 2	66853	0.000317421	2.03569
Lass2	LAG1 homolog, ceramide synthase 2	76893	1.55397e-05	-3.42381
Eif3j	eukaryotic translation initiation factor 3, subunit J	78655	4.56789e-07	1.70806
Fgg	fibrinogen gamma chain	99571	4.57971e-05	-1.62976
Nos3	nitric oxide synthase 3, endothelial cell	18127	1.17554e-05	1.67407
Slc25a25	solute carrier family 25 (mitochondrial carrier, phosphate carrier), member 25	227731	4.34164e-05	-1.87878
Gm853	predicted gene 853	332942	4.91515e-07	-2.55608
Leprel4	leprecan-like 4	66180	5.35157e-05	1.5387
Ndufb5	NADH dehydrogenase (ubiquinone) 1 beta subcomplex, 5	66046	4.93492e-05	2.85055
Lass2	LAG1 homolog, ceramide synthase 2	76893	3.94616e-07	-3.29988
Reep1	receptor accessory protein 1	52250	6.27557e-05	2.2226
Dexi	dexamethasone-induced transcript	58239	6.22748e-05	1.98366
Hsd17b2	hydroxysteroid (17-beta) dehydrogenase 2	15486	3.94364e-08	-1.84287
Gsta3	glutathione S-transferase, alpha 3	14859	2.26676e-08	-5.492
Ndrg4	N-myc downstream regulated gene 4	234593	8.86607e-05	2.43612
Prrg2	proline-rich Gla (G-carboxyglutamic acid) polypeptide 2	65116	6.7321e-07	-2.00439
Ttll1	tubulin tyrosine ligase-like 1	319953	0.000525453	4.21604
Tnni3k	TNNI3 interacting kinase	435766	6.13418e-07	2.64605
Tmem231	transmembrane protein 231	234740	2.7318e-05	-1.50559
Atp5o	ATP synthase, H+ transporting, mitochondrial F1 complex, O subunit	28080	3.39312e-05	1.71285
Trappc6b	trafficking protein particle complex 6B	78232	0.00376619	1.69046
Ndufa10	NADH dehydrogenase (ubiquinone) 1 alpha subcomplex 10	67273	3.25876e-07	2.15341
Cox7a1	cytochrome c oxidase, subunit VIIa 1	12865	1.79854e-08	30.6788
Myom1	myomesin 1	17929	1.27894e-08	14.0728
Fbxl15	F-box and leucine-rich repeat protein 15	68431	1.77651e-05	-1.61879
Anapc5	anaphase-promoting complex subunit 5	59008	3.84837e-05	1.97706
Foxred1	FAD-dependent oxidoreductase domain containing 1	235169	0.000104479	1.74577
Tprkb	Tp53rk binding protein	69786	9.30317e-06	-2.55086
Uroc1	urocanase domain containing 1	243537	1.12768e-08	-5.51354
Ndufa2	NADH dehydrogenase (ubiquinone) 1 alpha subcomplex, 2	17991	4.18448e-05	1.74973
Fbxl22	F-box and leucine-rich repeat protein 22	74165	7.03275e-07	1.62979
Ckmt2	creatine kinase, mitochondrial 2	76722	6.58843e-12	100.823
D4Bwg0951e	DNA segment, Chr 4, Brigham & Women's Genetics 0951 expressed	52829	2.58477e-05	-1.79364
Sh3tc1	SH3 domain and tetratricopeptide repeats 1	231147	1.44819e-08	-3.33839
Acta2	actin, alpha 2, smooth muscle, aorta	11475	0.000464462	1.66189
Xpr1	xenotropic and polytropic retrovirus receptor 1	19775	0.0039293	-1.78452
Ndel1	nuclear distribution gene E-like homolog 1 (A. nidulans)	83431	7.58717e-07	-1.93852
Smagp	small cell adhesion glycoprotein	207818	6.93949e-07	-2.83851
Wls	wntless homolog (Drosophila)	68151	1.33588e-05	-2.02581
Ceacam2	carcinoembryonic antigen-related cell adhesion molecule 2	26367	1.61916e-05	-2.11806
Dag1	dystroglycan 1	13138	1.22375e-07	1.81439
Gm14686	predicted gene 14686	100041344	0.00174746	1.69886
Hsd3b4	hydroxy-delta-5-steroid dehydrogenase, 3 beta- and steroid delta-isomerase 4	15495	8.93956e-09	-60.0722
Pptc7	PTC7 protein phosphatase homolog (S. cerevisiae)	320717	1.43415e-06	3.48149
Gm129	predicted gene 129	229599	0.00115034	1.88676
Col15a1	collagen, type XV, alpha 1	12819	0.00643003	2.33462
Fundc1	FUN14 domain containing 1	72018	6.35437e-05	1.50584
Wnk1	WNK lysine deficient protein kinase 1	232341	1.53569e-05	1.64102
Mpv17l	Mpv17 transgene, kidney disease mutant-like	93734	3.61571e-09	-12.1775
Gpaa1	GPI anchor attachment protein 1	14731	9.06787e-05	-1.68193
Mrpl18	mitochondrial ribosomal protein L18	67681	0.000354251	2.51955
Ywhag	tyrosine 3-monooxygenase/tryptophan 5-monooxygenase activation protein, gamma polypeptide	22628	0.00013046	2.63401
Myl12b	myosin, light chain 12B, regulatory	67938	0.0037472	1.55471
Pcyt2	phosphate cytidylyltransferase 2, ethanolamine	68671	2.1525e-05	-2.58404
Unc119b	unc-119 homolog B (C. elegans)	106840	1.61188e-09	-4.29757
Glb1l2	galactosidase, beta 1-like 2	244757	3.07127e-09	-5.46893
Ldhd	lactate dehydrogenase D	52815	1.14544e-08	-10.9274
Slc25a3	solute carrier family 25 (mitochondrial carrier, phosphate carrier), member 3	18674	3.05313e-05	2.06824
Mfn2	mitofusin 2	170731	1.09962e-07	3.78259
Sesn1	sestrin 1	140742	2.21902e-08	6.51568
Marcks	myristoylated alanine rich protein kinase C substrate	17118	7.75507e-05	1.72227
Cops5	COP9 (constitutive photomorphogenic) homolog, subunit 5 (Arabidopsis thaliana)	26754	0.000191969	1.56526
Foxj2	forkhead box J2	60611	9.95376e-05	1.50527
Cp	ceruloplasmin	12870	1.75568e-06	1.71069
Dock6	dedicator of cytokinesis 6	319899	0.00153957	1.91986
Sft2d2	SFT2 domain containing 2	108735	9.54083e-06	-1.92799
Srl	sarcalumenin	106393	1.60915e-09	3.54626
Serp1	stress-associated endoplasmic reticulum protein 1	28146	2.42214e-06	-3.42273
Hdac5	histone deacetylase 5	15184	7.31664e-05	1.76869
Enpp2	ectonucleotide pyrophosphatase/phosphodiesterase 2	18606	1.18576e-06	-5.48594
Pah	phenylalanine hydroxylase	18478	2.09302e-07	-6.33473
Tnxb	tenascin XB	81877	1.46149e-05	2.38905
Cyp51	cytochrome P450, family 51	13121	4.89337e-07	-3.85087
Capzb	capping protein (actin filament) muscle Z-line, beta	12345	1.78332e-08	7.21932
Atp5j	ATP synthase, H+ transporting, mitochondrial F0 complex, subunit F	11957	2.32697e-05	2.31619
Il15	interleukin 15	16168	0.00034499	2.25672
Camta1	calmodulin binding transcription activator 1	100072	4.4589e-06	6.70242
Ugt2b36	UDP glucuronosyltransferase 2 family, polypeptide B36	231396	3.3997e-08	-3.19792
Use1	unconventional SNARE in the ER 1 homolog (S. cerevisiae)	67023	1.26131e-06	2.17401
Kars	lysyl-tRNA synthetase	85305	2.09641e-05	1.82767
Top1mt	DNA topoisomerase 1, mitochondrial	72960	7.60096e-07	-2.30853
Gstp2	glutathione S-transferase, pi 2	14869	0.00278502	1.54094
Tnfrsf21	tumor necrosis factor receptor superfamily, member 21	94185	7.30817e-05	-1.52019
Magi3	membrane associated guanylate kinase, WW and PDZ domain containing 3	99470	5.22398e-06	1.57659
Fam83h	family with sequence similarity 83, member H	105732	1.2248e-07	-1.79286
Tomm40l	translocase of outer mitochondrial membrane 40 homolog-like (yeast)	641376	4.14721e-06	1.62867
Lims2	LIM and senescent cell antigen like domains 2	225341	0.00111341	1.67551
Limch1	LIM and calponin homology domains 1	77569	3.65649e-06	4.32147
Lman2l	lectin, mannose-binding 2-like	214895	0.00030248	-1.52115
Pde1a	phosphodiesterase 1A, calmodulin-dependent	18573	1.70785e-06	-1.63238
Clta	clathrin, light polypeptide (Lca)	12757	0.000136409	-1.90873
Fgfr2	fibroblast growth factor receptor 2	14183	1.43645e-06	-2.64576
Slc17a7	solute carrier family 17 (sodium-dependent inorganic phosphate cotransporter), member 7	72961	0.0019735	1.86078
Tubb6	tubulin, beta 6 class V	67951	1.31741e-05	2.43723
Camk1	calcium/calmodulin-dependent protein kinase I	52163	0.000114369	1.84014
Cops3	COP9 (constitutive photomorphogenic) homolog, subunit 3 (Arabidopsis thaliana)	26572	1.28299e-06	1.70396
Ndrg1	N-myc downstream regulated gene 1	17988	1.73333e-08	-25.4509
Ihh	Indian hedgehog	16147	4.69986e-05	-1.63955
Cyp4f13	cytochrome P450, family 4, subfamily f, polypeptide 13	170716	8.43448e-06	-3.86959
Gdpd1	glycerophosphodiester phosphodiesterase domain containing 1	66569	1.69983e-05	2.13501
Gpx8	glutathione peroxidase 8 (putative)	69590	2.88112e-07	3.2765
Tmx4	thioredoxin-related transmembrane protein 4	52837	4.46784e-06	2.51744
AB099516	cDNA sequence AB099516	554292	1.23646e-08	-4.11493
Pou6f1	POU domain, class 6, transcription factor 1	19009	4.82765e-06	-1.51416
Prkcz	protein kinase C, zeta	18762	5.4204e-07	-3.70062
Steap2	six transmembrane epithelial antigen of prostate 2	74051	1.2148e-07	-2.90344
Snx27	sorting nexin family member 27	76742	5.45424e-07	-2.10751
Nudt1	nudix (nucleoside diphosphate linked moiety X)-type motif 1	17766	9.75804e-05	-1.53926
Ehhadh	enoyl-Coenzyme A, hydratase/3-hydroxyacyl Coenzyme A dehydrogenase	74147	1.08998e-07	-4.81811
Dnajc12	DnaJ (Hsp40) homolog, subfamily C, member 12	30045	0.00146889	-1.88565
Yipf7	Yip1 domain family, member 7	75581	1.78047e-07	15.8923
Cyp2j13	cytochrome P450, family 2, subfamily j, polypeptide 13	230459	4.02783e-08	-10.3957
Hus1	Hus1 homolog (S. pombe)	15574	2.15111e-05	-1.6071
Trim63	tripartite motif-containing 63	433766	5.36122e-06	3.09093
BC031181	cDNA sequence BC031181	407819	6.51942e-08	-2.62823
Tbcel	tubulin folding cofactor E-like	272589	5.55765e-07	-2.08081
Gpm6a	glycoprotein m6a	234267	4.85822e-05	-2.36823
Tuba1a	tubulin, alpha 1A	22142	2.73749e-05	2.7047
AI428936	expressed sequence AI428936	233066	6.98873e-08	-4.67906
Lmo4	LIM domain only 4	16911	0.000343871	-1.86509
Pdlim5	PDZ and LIM domain 5	56376	1.07804e-05	2.01057
Prickle3	prickle homolog 3 (Drosophila)	54630	9.7807e-06	2.23588
Muc20	mucin 20	224116	7.51265e-06	-1.53092
Pitrm1	pitrilysin metallepetidase 1	69617	0.000231678	1.57437
Ppp2r5c	protein phosphatase 2, regulatory subunit B (B56), gamma isoform	26931	5.79661e-06	-1.7797
Pigf	phosphatidylinositol glycan anchor biosynthesis, class F	18701	9.92268e-07	-1.79447
Tcf4	transcription factor 4	21413	4.89877e-07	2.88092
Arhgap24	Rho GTPase activating protein 24	231532	1.01577e-05	-4.91481
Pde1c	phosphodiesterase 1C	18575	9.97365e-06	1.97496
Rnpep	arginyl aminopeptidase (aminopeptidase B)	215615	0.000116715	-1.75048
Sdhd	succinate dehydrogenase complex, subunit D, integral membrane protein	66925	0.00212643	1.93166
Atp5a1	ATP synthase, H+ transporting, mitochondrial F1 complex, alpha subunit 1	11946	0.000397307	1.96961
Arhgap1	Rho GTPase activating protein 1	228359	6.872e-05	-1.86019
Serbp1	serpine1 mRNA binding protein 1	66870	4.85957e-05	1.75263
Gabrb3	gamma-aminobutyric acid (GABA) A receptor, subunit beta 3	14402	1.98889e-06	-2.1227
Thy1	thymus cell antigen 1, theta	21838	0.000123426	1.89658
Col5a1	collagen, type V, alpha 1	12831	0.00208443	2.3258
Ppm1k	protein phosphatase 1K (PP2C domain containing)	243382	0.00040563	3.90436
Ppm1a	protein phosphatase 1A, magnesium dependent, alpha isoform	19042	6.51029e-06	2.06136
Cgnl1	cingulin-like 1	68178	7.12818e-08	-6.08092
Sgms2	sphingomyelin synthase 2	74442	1.42362e-06	-1.81977
Bicd2	bicaudal D homolog 2 (Drosophila)	76895	1.32445e-06	1.75887
Ndufb7	NADH dehydrogenase (ubiquinone) 1 beta subcomplex, 7	66916	6.37328e-06	3.09309
Hoga1	4-hydroxy-2-oxoglutarate aldolase 1	67432	6.97218e-07	-2.06133
Uqcr11	ubiquinol-cytochrome c reductase, complex III subunit XI	66594	1.20266e-05	1.67252
Scrn2	secernin 2	217140	3.66442e-08	-3.07316
Prodh	proline dehydrogenase	19125	6.39569e-09	-8.98429
Mdh1	malate dehydrogenase 1, NAD (soluble)	17449	0.000197706	2.94774
Chpt1	choline phosphotransferase 1	212862	0.00256333	-2.28992
Clip1	CAP-GLY domain containing linker protein 1	56430	1.21835e-05	2.52138
Egfr	epidermal growth factor receptor	13649	1.2791e-07	-1.75062
Asb9	ankyrin repeat and SOCS box-containing 9	69299	1.49002e-08	-4.35234
Bves	blood vessel epicardial substance	23828	3.06431e-07	3.41308
Tmprss2	transmembrane protease, serine 2	50528	6.13973e-09	-11.7357
Gramd1b	GRAM domain containing 1B	235283	9.59638e-07	-3.26863
Tgfbrap1	transforming growth factor, beta receptor associated protein 1	73122	6.83675e-06	-2.22693
Slc25a33	solute carrier family 25, member 33	70556	4.96409e-05	1.74688
Tubb5	tubulin, beta 5 class I	22154	0.000459511	2.30753
Synj2bp	synaptojanin 2 binding protein	24071	0.00161128	1.51496
Tmem51	transmembrane protein 51	214359	2.69605e-07	-4.60852
Aldh4a1	aldehyde dehydrogenase 4 family, member A1	212647	2.26362e-05	-3.10067
Tom1	target of myb1 homolog (chicken)	21968	0.000459559	1.6114
Tmbim1	transmembrane BAX inhibitor motif containing 1	69660	4.96679e-07	1.96436
Txnl4a	thioredoxin-like 4A	27366	0.000208329	1.51392
Ush1c	Usher syndrome 1C homolog (human)	72088	1.34649e-07	-7.41327
Dusp1	dual specificity phosphatase 1	19252	1.00924e-05	2.24001
Ckmt2	creatine kinase, mitochondrial 2	76722	3.54016e-12	100.193
Mylk	myosin, light polypeptide kinase	107589	7.21119e-07	-3.14072
Lpar3	lysophosphatidic acid receptor 3	65086	3.1627e-07	-1.95591
Pdk4	pyruvate dehydrogenase kinase, isoenzyme 4	27273	2.92042e-05	6.79624
Ankrd40	ankyrin repeat domain 40	71452	1.27012e-07	3.17973
Myocd	myocardin	214384	2.46171e-05	2.55532
Gltp	glycolipid transfer protein	56356	2.18586e-05	-1.58974
D5Ertd579e	DNA segment, Chr 5, ERATO Doi 579, expressed	320661	0.000291135	1.53436
B3galt5	UDP-Gal:betaGlcNAc beta 1,3-galactosyltransferase, polypeptide 5	93961	4.47576e-06	-1.76019
Polr3e	polymerase (RNA) III (DNA directed) polypeptide E	26939	1.84341e-06	-2.14928
Gm561	predicted gene 561	228715	0.000249697	1.64011
Gusb	glucuronidase, beta	110006	0.00184445	-1.516
Lpl	lipoprotein lipase	16956	0.000108995	2.37057
Snx18	sorting nexin 18	170625	0.00116879	-1.57556
Pfkm	phosphofructokinase, muscle	18642	1.33269e-05	4.02532
Keg1	kidney expressed gene 1	64697	6.79035e-10	-125.993
Cdh5	cadherin 5	12562	1.80238e-07	1.87636
Smo	smoothened homolog (Drosophila)	319757	2.04634e-06	-1.69486
Fbln1	fibulin 1	14114	0.00177087	1.92494
Hnrnpa2b1	heterogeneous nuclear ribonucleoprotein A2/B1	53379	0.036717	1.67162
Sh3glb1	SH3-domain GRB2-like B1 (endophilin)	54673	2.46926e-05	3.86873
Fam117b	family with sequence similarity 117, member B	72750	3.36231e-05	-1.53698
Yipf1	Yip1 domain family, member 1	230584	0.000168472	-1.60035
Ube2e3	ubiquitin-conjugating enzyme E2E 3, UBC4/5 homolog (yeast)	22193	0.00299489	1.6217
Efna5	ephrin A5	13640	1.43824e-05	1.80865
Idh2	isocitrate dehydrogenase 2 (NADP+), mitochondrial	269951	2.54395e-07	3.38982
Setd8	SET domain containing (lysine methyltransferase) 8	67956	7.79481e-06	1.87394
Pdrg1	p53 and DNA damage regulated 1	68559	4.10155e-09	4.31663
Slc22a1	solute carrier family 22 (organic cation transporter), member 1	20517	1.7911e-07	-17.1068
Ddr1	discoidin domain receptor family, member 1	12305	9.74945e-06	-2.99081
Hspb1	heat shock protein 1	15507	3.02992e-05	5.40675
Agrn	agrin	11603	3.85238e-06	-2.30285
Nhp2	NHP2 ribonucleoprotein homolog (yeast)	52530	7.09645e-06	-1.5326
Hdac6	histone deacetylase 6	15185	4.4226e-07	-1.62388
Taf10	TAF10 RNA polymerase II, TATA box binding protein (TBP)-associated factor	24075	0.000444332	-1.5301
Gm2174	predicted gene 2174	100039346	0.000574662	1.58819
Sorbs1	sorbin and SH3 domain containing 1	20411	0.000183268	2.11331
Nav1	neuron navigator 1	215690	1.76449e-05	2.33252
Prkaca	protein kinase, cAMP dependent, catalytic, alpha	18747	4.2524e-07	3.2633
Dusp7	dual specificity phosphatase 7	235584	2.57479e-05	2.24265
Tmem229a	transmembrane protein 229A	319832	3.73095e-08	-3.91048
Kcnk5	potassium channel, subfamily K, member 5	16529	1.85785e-08	-10.8073
Dhrsx	dehydrogenase/reductase (SDR family) X chromosome	236082	0.000531914	-1.6805
Ndufs4	NADH dehydrogenase (ubiquinone) Fe-S protein 4	17993	2.70894e-05	3.77732
Ccl25	chemokine (C-C motif) ligand 25	20300	4.03196e-05	-1.5877
Wwc1	WW, C2 and coiled-coil domain containing 1	211652	8.1327e-05	-1.68871
Hgfac	hepatocyte growth factor activator	54426	6.26311e-08	-2.24692
Itga7	integrin alpha 7	16404	6.7593e-07	3.94506
Ociad1	OCIA domain containing 1	68095	8.87134e-05	1.64455
Pdcd5	programmed cell death 5	56330	0.000779273	1.65331
Acaa2	acetyl-Coenzyme A acyltransferase 2 (mitochondrial 3-oxoacyl-Coenzyme A thiolase)	52538	2.70766e-05	6.39358
Lgr6	leucine-rich repeat-containing G protein-coupled receptor 6	329252	0.000106052	1.58211
Ndufa5	NADH dehydrogenase (ubiquinone) 1 alpha subcomplex, 5	68202	0.00087717	3.13803
Hspa8	heat shock protein 8	15481	0.00110423	2.6509
Ahcyl2	S-adenosylhomocysteine hydrolase-like 2	74340	1.72296e-08	-3.05355
Sult1c2	sulfotransferase family, cytosolic, 1C, member 2	69083	3.31238e-09	-8.99514
Ivns1abp	influenza virus NS1A binding protein	117198	4.89829e-06	2.54754
Ankrd40	ankyrin repeat domain 40	71452	6.05095e-08	4.2915
Mmadhc	methylmalonic aciduria (cobalamin deficiency) cblD type, with homocystinuria	109129	0.00245556	2.17893
Rbms2	RNA binding motif, single stranded interacting protein 2	56516	0.000152496	1.9208
Ercc1	excision repair cross-complementing rodent repair deficiency, complementation group 1	13870	7.30447e-07	1.63711
Aup1	ancient ubiquitous protein 1	11993	1.41026e-10	-16.6569
Mapkapk3	mitogen-activated protein kinase-activated protein kinase 3	102626	8.47692e-05	1.57892
Spp1	secreted phosphoprotein 1	20750	3.56474e-10	-27.4316
Lmtk2	lemur tyrosine kinase 2	231876	2.36924e-07	-2.25059
Cd59b	CD59b antigen	333883	0.000484302	1.98314
Ifitm1	interferon induced transmembrane protein 1	68713	0.000302568	1.98996
Tpm4	tropomyosin 4	326618	2.47373e-06	1.86165
Slc44a2	solute carrier family 44, member 2	68682	1.32893e-06	2.24948
Lyrm5	LYR motif containing 5	67636	0.000145115	1.72531
Retsat	retinol saturase (all trans retinol 13,14 reductase)	67442	1.26613e-05	-3.20596
Gba	glucosidase, beta, acid	14466	0.000470565	-1.6328
Coq5	coenzyme Q5 homolog, methyltransferase (yeast)	52064	3.0072e-08	2.89641
Prmt2	protein arginine N-methyltransferase 2	15468	0.00259747	1.62231
Muc1	mucin 1, transmembrane	17829	1.02188e-05	-2.27384
Atp6v1b2	ATPase, H+ transporting, lysosomal V1 subunit B2	11966	1.25448e-05	-3.65225
Zdhhc12	zinc finger, DHHC domain containing 12	66220	2.51876e-05	-2.31435
Ankrd23	ankyrin repeat domain 23	78321	2.63084e-05	11.9262
Dnajc12	DnaJ (Hsp40) homolog, subfamily C, member 12	30045	1.65231e-06	-5.34474
Fam134a	family with sequence similarity 134, member A	227298	1.99876e-07	-3.21873
Gm6316	glyceraldehyde-3-phosphate dehydrogenase pseudogene	622339	0.000106759	1.65843
Fam162a	family with sequence similarity 162, member A	70186	8.9583e-08	3.17879
Mfsd1	major facilitator superfamily domain containing 1	66868	1.03109e-07	-5.17268
Myot	myotilin	58916	0.000186903	1.61529
Mtap7d1	microtubule-associated protein 7 domain containing 1	245877	2.76123e-10	6.31423
Ly6e	lymphocyte antigen 6 complex, locus E	17069	6.18704e-05	-3.24342
Plk1s1	polo-like kinase 1 substrate 1	228730	9.88892e-05	2.08679
Ddit3	DNA-damage inducible transcript 3	13198	8.43982e-05	1.57058
Eef1a2	eukaryotic translation elongation factor 1 alpha 2	13628	1.50071e-11	70.5513
Arhgef18	rho/rac guanine nucleotide exchange factor (GEF) 18	102098	1.74625e-06	-2.07832
H2-Eb1	histocompatibility 2, class II antigen E beta	14969	0.00462584	-1.69538
Abhd3	abhydrolase domain containing 3	106861	2.38058e-05	-1.77638
Hoxd4	homeobox D4	15436	6.82978e-07	-1.62886
Mtmr12	myotubularin related protein 12	268783	1.58721e-06	-2.02418
Fam92a	family with sequence similarity 92, member A	68099	0.000212695	1.63402
Bcl7a	B cell CLL/lymphoma 7A	77045	8.33795e-05	-2.27794
Slc44a4	solute carrier family 44, member 4	70129	4.06107e-09	-5.15515
Slc25a20	solute carrier family 25 (mitochondrial carnitine/acylcarnitine translocase), member 20	57279	1.56775e-06	3.29825
Tspan3	tetraspanin 3	56434	0.0071	1.5598
Glyctk	glycerate kinase	235582	3.18914e-05	-1.96138
Ccdc107	coiled-coil domain containing 107	622404	2.13625e-07	-1.66545
Sh3kbp1	SH3-domain kinase binding protein 1	58194	9.2267e-06	6.91658
Tmem45b	transmembrane protein 45b	235135	8.19524e-08	-8.14654
Lypd2	Ly6/Plaur domain containing 2	68311	0.00140044	-1.9506
Kbtbd10	kelch repeat and BTB (POZ) domain containing 10	228003	6.30034e-10	6.63465
Klk1	kallikrein 1	16612	1.48267e-10	-67.8981
Slc34a3	solute carrier family 34 (sodium phosphate), member 3	142681	4.97459e-07	-3.47174
Rasl11b	RAS-like, family 11, member B	68939	0.00104241	2.44855
Pkig	protein kinase inhibitor, gamma	18769	7.58003e-06	2.28445
Paqr7	progestin and adipoQ receptor family member VII	71904	9.4344e-06	-2.48095
Car2	carbonic anhydrase 2	12349	0.000150799	-1.81253
Igdcc4	immunoglobulin superfamily, DCC subclass, member 4	56741	7.3983e-07	2.41971
Aacs	acetoacetyl-CoA synthetase	78894	1.65549e-09	-7.50504
Araf	v-raf murine sarcoma 3611 viral oncogene homolog	11836	0.000366683	-1.80991
Sap30	sin3 associated polypeptide	60406	1.98147e-08	-3.84202
Frmd6	FERM domain containing 6	319710	1.65958e-05	2.28222
Fam151a	family with sequence simliarity 151, member A	230579	4.21158e-09	-17.9848
Fabp3	fatty acid binding protein 3, muscle and heart	14077	5.37494e-10	19.4405
Ank1	ankyrin 1, erythroid	11733	3.78572e-08	5.2521
Copz2	coatomer protein complex, subunit zeta 2	56358	1.23002e-06	1.7791
D15Ertd621e	DNA segment, Chr 15, ERATO Doi 621, expressed	210998	5.51058e-06	-2.57964
Fbln1	fibulin 1	14114	4.73495e-07	3.80773
Atp6v0d1	ATPase, H+ transporting, lysosomal V0 subunit D1	11972	1.12705e-05	-1.89567
Tinag	tubulointerstitial nephritis antigen	26944	3.26218e-07	-11.8087
Slc16a13	solute carrier family 16 (monocarboxylic acid transporters), member 13	69309	7.93273e-08	-3.03038
Nek9	NIMA (never in mitosis gene a)-related expressed kinase 9	217718	3.71273e-08	2.80143
Eif2a	eukaryotic translation initiation factor 2A	229317	0.000702627	1.54074
Spsb2	splA/ryanodine receptor domain and SOCS box containing 2	14794	3.02035e-06	-1.63301
Ubac1	ubiquitin associated domain containing 1	98766	8.30715e-06	1.96561
Ppm1a	protein phosphatase 1A, magnesium dependent, alpha isoform	19042	6.34892e-06	2.02196
Mus81	MUS81 endonuclease homolog (yeast)	71711	0.000172751	1.59962
Mgll	monoglyceride lipase	23945	0.000346024	1.9476
Nup210	nucleoporin 210	54563	1.77542e-06	-3.00505
Guk1	guanylate kinase 1	14923	1.93186e-05	1.53006
Ndufc1	NADH dehydrogenase (ubiquinone) 1, subcomplex unknown, 1	66377	1.3161e-06	2.85206
Chkb	choline kinase beta	12651	0.000523966	1.67677
Dpysl4	dihydropyrimidinase-like 4	26757	0.000142671	1.82134
Vps53	vacuolar protein sorting 53 (yeast)	68299	8.58046e-05	-1.51005
Hspa1a	heat shock protein 1A	193740	0.00229736	-1.88056
Cyb5	cytochrome b-5	109672	2.71882e-07	-6.44032
Tfg	Trk-fused gene	21787	0.000165063	1.74528
Klf2	Kruppel-like factor 2 (lung)	16598	6.85992e-06	3.25624
Pepd	peptidase D	18624	3.20076e-08	-3.9344
Acot7	acyl-CoA thioesterase 7	70025	3.96413e-08	3.33635
Cldn10	claudin 10	58187	3.45879e-10	-45.4803
Gm5545	predicted gene 5545	433633	0.00010908	1.71432
Stk16	serine/threonine kinase 16	20872	3.40749e-05	2.37865
Ric8b	resistance to inhibitors of cholinesterase 8 homolog B (C. elegans)	237422	0.000546196	1.90425
Npr2	natriuretic peptide receptor 2	230103	4.81268e-05	1.57821
Nit2	nitrilase family, member 2	52633	0.000129651	-1.94194
Suv420h2	suppressor of variegation 4-20 homolog 2 (Drosophila)	232811	2.9278e-05	-1.87025
Ssfa2	sperm specific antigen 2	70599	0.000461278	-2.10864
Scara5	scavenger receptor class A, member 5 (putative)	71145	3.50919e-05	2.75713
Dnajb2	DnaJ (Hsp40) homolog, subfamily B, member 2	56812	7.21815e-06	2.3931
Nhlrc1	NHL repeat containing 1	105193	1.65721e-05	1.80073
Sepn1	selenoprotein N, 1	74777	0.000300896	2.32497
Asb11	ankyrin repeat and SOCS box-containing 11	68854	1.16319e-06	3.87195
Lgals1	lectin, galactose binding, soluble 1	16852	8.77132e-07	2.9586
Igfbp6	insulin-like growth factor binding protein 6	16012	0.00530253	1.80433
Myocd	myocardin	214384	3.98092e-05	2.35772
Slc27a2	solute carrier family 27 (fatty acid transporter), member 2	26458	2.39875e-10	-111.156
Als2	amyotrophic lateral sclerosis 2 (juvenile) homolog (human)	74018	2.20123e-06	-1.61524
Pef1	penta-EF hand domain containing 1	67898	0.000170011	-1.54639
Fga	fibrinogen alpha chain	14161	3.42304e-05	-2.52625
Churc1	churchill domain containing 1	211151	0.000286457	2.19173
Cmya5	cardiomyopathy associated 5	76469	1.22561e-07	10.8326
Sephs2	selenophosphate synthetase 2	20768	3.71032e-06	-3.64424
Sar1b	SAR1 gene homolog B (S. cerevisiae)	66397	0.00385551	2.07223
Gch1	GTP cyclohydrolase 1	14528	9.75513e-07	2.08539
Hbp1	high mobility group box transcription factor 1	73389	0.00086268	1.55285
Hint3	histidine triad nucleotide binding protein 3	66847	0.000678391	2.7134
Ptpdc1	protein tyrosine phosphatase domain containing 1	218232	6.25765e-06	-1.5616
Tspan33	tetraspanin 33	232670	1.44871e-07	-2.97227
Slc6a9	solute carrier family 6 (neurotransmitter transporter, glycine), member 9	14664	8.72757e-06	-3.10156
Scnn1b	sodium channel, nonvoltage-gated 1 beta	20277	2.85e-08	-3.98866
Slc16a4	solute carrier family 16 (monocarboxylic acid transporters), member 4	229699	1.31468e-05	-2.24502
Fubp3	far upstream element (FUSE) binding protein 3	320267	6.51033e-06	-1.66089
Ccng1	cyclin G1	12450	6.38193e-06	4.03793
Pdlim4	PDZ and LIM domain 4	30794	0.00326863	2.02841
Aspdh	aspartate dehydrogenase domain containing	68352	7.46104e-10	-10.2503
Pank1	pantothenate kinase 1	75735	8.41762e-06	-5.05425
Kif1b	kinesin family member 1B	16561	4.8685e-07	2.54877
Cpt1b	carnitine palmitoyltransferase 1b, muscle	12895	2.14388e-09	6.43512
Mrps31	mitochondrial ribosomal protein S31	57312	9.50097e-05	2.08525
P4ha2	procollagen-proline, 2-oxoglutarate 4-dioxygenase (proline 4-hydroxylase), alpha II polypeptide	18452	0.000331828	1.7107
Fgf16	fibroblast growth factor 16	80903	0.00669441	1.50543
Ganab	alpha glucosidase 2 alpha neutral subunit	14376	1.0466e-05	-2.70896
Zdhhc6	zinc finger, DHHC domain containing 6	66980	8.79174e-07	-2.03058
Fam63a	family with sequence similarity 63, member A	75007	1.30282e-05	-2.78996
Nudc	nuclear distribution gene C homolog (Aspergillus)	18221	0.0169966	-1.55475
Fkbp2	FK506 binding protein 2	14227	3.2479e-07	-2.7364
Galntl2	UDP-N-acetyl-alpha-D-galactosamine:polypeptide N-acetylgalactosaminyltransferase-like 2	78754	1.12292e-07	1.76405
Cox5b	cytochrome c oxidase, subunit Vb	12859	9.61198e-05	2.3716
BC021785	cDNA sequence BC021785	215928	2.29783e-10	-12.8714
Galnt11	UDP-N-acetyl-alpha-D-galactosamine:polypeptide N-acetylgalactosaminyltransferase 11	231050	4.05899e-08	-10.0137
Ogn	osteoglycin	18295	7.34111e-07	4.27495
Hsd17b12	hydroxysteroid (17-beta) dehydrogenase 12	56348	3.05782e-05	-1.99123
Sfxn1	sideroflexin 1	14057	1.60055e-09	-10.7995
Prr5	proline rich 5 (renal)	109270	4.34488e-06	-1.53559
Itpr2	inositol 1,4,5-triphosphate receptor 2	16439	1.51024e-06	-3.34576
Gak	cyclin G associated kinase	231580	3.80033e-07	-3.19706
Tuft1	tuftelin 1	22156	3.64667e-07	-3.21804
Timd2	T cell immunoglobulin and mucin domain containing 2	171284	1.70991e-09	-9.09813
Ap1ar	adaptor-related protein complex 1 associated regulatory protein	211556	0.000136239	-1.67265
Itga3	integrin alpha 3	16400	1.48898e-05	-1.61267
Tram1	translocating chain-associating membrane protein 1	72265	4.77682e-06	-2.14646
Gstm2	glutathione S-transferase, mu 2	14863	0.000204103	2.09252
Nr1d2	nuclear receptor subfamily 1, group D, member 2	353187	0.000996785	1.57763
Icam2	intercellular adhesion molecule 2	15896	3.17266e-06	2.14133
Nus1	nuclear undecaprenyl pyrophosphate synthase 1 homolog (S. cerevisiae)	52014	7.98743e-06	-1.68349
Plekha8	pleckstrin homology domain containing, family A (phosphoinositide binding specific) member 8	231999	1.18683e-07	-2.24679
Art5	ADP-ribosyltransferase 5	11875	7.29925e-06	2.97466
Inmt	indolethylamine N-methyltransferase	21743	6.52854e-05	-19.044
Dleu7	deleted in lymphocytic leukemia, 7	239133	2.65925e-06	-2.03184
Serping1	serine (or cysteine) peptidase inhibitor, clade G, member 1	12258	0.000212557	1.97478
Pcyt2	phosphate cytidylyltransferase 2, ethanolamine	68671	1.85278e-05	-1.66954
Src	Rous sarcoma oncogene	20779	1.6187e-06	-1.68358
BC022687	cDNA sequence BC022687	217887	5.75281e-06	-1.66616
Sulf1	sulfatase 1	240725	0.000117787	1.95789
Klf6	Kruppel-like factor 6	23849	4.89954e-05	1.59851
Lmna	lamin A	16905	0.0110771	1.75378
Tbc1d10a	TBC1 domain family, member 10a	103724	5.74797e-05	-1.69317
Pfkm	phosphofructokinase, muscle	18642	1.94697e-10	11.8338
Apip	APAF1 interacting protein	56369	1.59638e-05	3.6001
Notch4	Notch gene homolog 4 (Drosophila)	18132	0.000324471	1.63588
BC035947	cDNA sequence BC035947	269211	8.17538e-09	-5.72709
Abcc9	ATP-binding cassette, sub-family C (CFTR/MRP), member 9	20928	0.00176579	1.81512
Msrb2	methionine sulfoxide reductase B2	76467	0.000485819	2.17349
Hoxd9	homeobox D9	15438	1.77238e-09	-3.63725
Unc119b	unc-119 homolog B (C. elegans)	106840	3.01356e-07	-3.72242
Mrps28	mitochondrial ribosomal protein S28	66230	1.78795e-05	2.03673
Gcnt1	glucosaminyl (N-acetyl) transferase 1, core 2	14537	1.13435e-06	-8.8151
Actr3b	ARP3 actin-related protein 3 homolog B (yeast)	242894	2.97806e-05	1.92839
Mfsd9	major facilitator superfamily domain containing 9	211798	3.85505e-07	-1.8237
Ndufc1	NADH dehydrogenase (ubiquinone) 1, subcomplex unknown, 1	66377	6.11164e-06	2.28531
Chchd1	coiled-coil-helix-coiled-coil-helix domain containing 1	66121	1.43662e-05	1.85762
Fga	fibrinogen alpha chain	14161	5.64166e-05	-2.20449
Nox4	NADPH oxidase 4	50490	1.38878e-06	-6.27378
Gsta1	glutathione S-transferase, alpha 1 (Ya)	14857	2.93695e-07	1.6077
Folr1	folate receptor 1 (adult)	14275	7.32495e-10	-12.8647
Egln1	EGL nine homolog 1 (C. elegans)	112405	9.6139e-06	2.61054
Nme7	non-metastatic cells 7, protein expressed in (nucleoside-diphosphate kinase)	171567	1.13818e-08	-3.07279
Ogfrl1	opioid growth factor receptor-like 1	70155	0.000162334	1.78664
Dysf	dysferlin	26903	5.90018e-07	3.17652
Pecam1	platelet/endothelial cell adhesion molecule 1	18613	1.29855e-05	1.75305
Vav2	vav 2 oncogene	22325	3.09821e-06	-1.58597
Rilpl1	Rab interacting lysosomal protein-like 1	75695	3.29638e-08	8.90511
Trak2	trafficking protein, kinesin binding 2	70827	1.2805e-06	1.87783
Gde1	glycerophosphodiester phosphodiesterase 1	56209	8.38983e-05	-1.85293
Dao	D-amino acid oxidase	13142	1.16368e-10	-27.6144
Ndst1	N-deacetylase/N-sulfotransferase (heparan glucosaminyl) 1	15531	0.000680012	-1.89209
Hist1h4a	histone cluster 1, H4a	326619	1.46863e-07	3.37128
Taok1	TAO kinase 1	216965	0.000608431	1.76015
Klhl31	kelch-like 31 (Drosophila)	244923	1.1099e-05	2.74098
Irf6	interferon regulatory factor 6	54139	2.48296e-09	-2.69812
Atp6v0e2	ATPase, H+ transporting, lysosomal V0 subunit E2	76252	9.56032e-06	-1.50223
Dnm1l	dynamin 1-like	74006	0.000109187	1.92147
Nipa1	non imprinted in Prader-Willi/Angelman syndrome 1 homolog (human)	233280	2.67931e-05	1.63315
Cyp2d12	cytochrome P450, family 2, subfamily d, polypeptide 12	380997	9.91417e-09	-31.2795
Atp5f1	ATP synthase, H+ transporting, mitochondrial F0 complex, subunit B1	11950	0.00192517	1.70661
Atp5e	ATP synthase, H+ transporting, mitochondrial F1 complex, epsilon subunit	67126	0.00020357	1.72973
Pgap2	post-GPI attachment to proteins 2	233575	9.49894e-05	1.87716
Slk	STE20-like kinase (yeast)	20874	1.37969e-06	1.85154
Ugt1a10	UDP glycosyltransferase 1 family, polypeptide A10	394430	3.15984e-08	-35.3236
Naa35	N(alpha)-acetyltransferase 35, NatC auxiliary subunit	78689	2.10195e-05	1.98351
Khk	ketohexokinase	16548	2.5326e-09	-21.0511
Ahnak2	AHNAK nucleoprotein 2	100041194	0.00116972	2.27663
Slc12a1	solute carrier family 12, member 1	20495	3.78748e-08	-15.6971
Mfge8	milk fat globule-EGF factor 8 protein	17304	0.000234351	1.86009
Matr3	matrin 3	17184	3.36697e-05	-1.78403
Timeless	timeless homolog (Drosophila)	21853	0.000525739	1.50403
Zfp512	zinc finger protein 512	269639	0.000295132	1.51084
Srp14	signal recognition particle 14	20813	2.3006e-06	2.33994
Palmd	palmdelphin	114301	2.22609e-09	6.22834
Csprs	component of Sp100-rs	114564	0.00245521	1.67086
Gclm	glutamate-cysteine ligase, modifier subunit	14630	6.89093e-07	-5.98156
Pla2g12a	phospholipase A2, group XIIA	66350	1.57786e-06	1.6995
Tmem141	transmembrane protein 141	51875	3.94156e-05	1.8989
Pfn2	profilin 2	18645	0.00231053	1.53853
Pja2	praja 2, RING-H2 motif containing	224938	3.27976e-06	2.0824
C1galt1c1	C1GALT1-specific chaperone 1	59048	3.60675e-06	-1.78225
Hrasls	HRAS-like suppressor	27281	0.000282384	2.10347
Smagp	small cell adhesion glycoprotein	207818	1.01322e-05	-2.47794
Ankrd1	ankyrin repeat domain 1 (cardiac muscle)	107765	4.42176e-08	67.7688
Myh6	myosin, heavy polypeptide 6, cardiac muscle, alpha	17888	6.73098e-12	134.765
Rfc2	replication factor C (activator 1) 2	19718	0.000101287	-1.94457
Sytl2	synaptotagmin-like 2	83671	3.75537e-07	-1.93801
Qprt	quinolinate phosphoribosyltransferase	67375	4.59774e-10	-4.00767
Kpna1	karyopherin (importin) alpha 1	16646	2.89082e-08	2.53876
Atp6v1h	ATPase, H+ transporting, lysosomal V1 subunit H	108664	2.99165e-05	-2.89314
Lhx1	LIM homeobox protein 1	16869	3.96959e-08	-2.32553
Apom	apolipoprotein M	55938	4.52652e-11	-33.9036
Ugt1a10	UDP glycosyltransferase 1 family, polypeptide A10	394430	2.89343e-08	-31.9064
Dcxr	dicarbonyl L-xylulose reductase	67880	3.18359e-08	-4.60564
Slc46a1	solute carrier family 46, member 1	52466	8.47401e-08	-2.72989
Msrb2	methionine sulfoxide reductase B2	76467	0.000431417	2.30969
Tcap	titin-cap	21393	6.00082e-09	117.39
Parm1	prostate androgen-regulated mucin-like protein 1	231440	6.22593e-09	8.90648
Asb8	ankyrin repeat and SOCS box-containing 8	78541	2.37148e-09	2.99175
Prdx5	peroxiredoxin 5	54683	0.000236666	-2.29405
Psme4	proteasome (prosome, macropain) activator subunit 4	103554	1.69645e-06	1.73573
Gsta1	glutathione S-transferase, alpha 1 (Ya)	14857	1.26535e-05	2.10113
Txlnb	taxilin beta	378431	5.32617e-07	12.4082
Tmem183a	transmembrane protein 183A	57439	3.59422e-06	-2.25617
Preb	prolactin regulatory element binding	50907	6.90383e-06	-2.24809
Rnpep	arginyl aminopeptidase (aminopeptidase B)	215615	2.04483e-05	-1.71791
Xpnpep2	X-prolyl aminopeptidase (aminopeptidase P) 2, membrane-bound	170745	1.68307e-06	-1.68389
Pdzk1ip1	PDZK1 interacting protein 1	67182	2.33683e-10	-32.6711
Lrrc10	leucine rich repeat containing 10	237560	1.81488e-08	7.32005
Tek	endothelial-specific receptor tyrosine kinase	21687	0.000548396	1.66528
Lmcd1	LIM and cysteine-rich domains 1	30937	4.40619e-06	2.6537
Ciapin1	cytokine induced apoptosis inhibitor 1	109006	2.32665e-05	1.86725
Gns	glucosamine (N-acetyl)-6-sulfatase	75612	3.90241e-05	-1.56709
Fth1	ferritin heavy chain 1	14319	2.41992e-05	-1.52543
Xirp2	xin actin-binding repeat containing 2	241431	2.105e-06	23.7886
Clip1	CAP-GLY domain containing linker protein 1	56430	8.88498e-07	2.34011
Cmya5	cardiomyopathy associated 5	76469	4.91565e-10	37.4116
Stk32a	serine/threonine kinase 32A	269019	3.30222e-06	-1.53334
Cp	ceruloplasmin	12870	5.25127e-09	2.51322
Gstm2	glutathione S-transferase, mu 2	14863	0.000887043	2.04521
Styx	serine/threonine/tyrosine interaction protein	56291	8.46501e-06	1.60063
Cdhr5	cadherin-related family member 5	72040	5.26822e-11	-32.2685
Cyp27a1	cytochrome P450, family 27, subfamily a, polypeptide 1	104086	0.000254376	-1.70293
Aoah	acyloxyacyl hydrolase	27052	2.5125e-07	-3.30704
Lmna	lamin A	16905	0.00355162	2.11604
Creg1	cellular repressor of E1A-stimulated genes 1	433375	0.00108465	2.13485
Aqp1	aquaporin 1	11826	4.37443e-07	-2.45429
F13b	coagulation factor XIII, beta subunit	14060	1.0556e-08	-11.9482
Acot7	acyl-CoA thioesterase 7	70025	1.97319e-06	1.79611
Etfa	electron transferring flavoprotein, alpha polypeptide	110842	0.00116915	1.98983
Rab34	RAB34, member of RAS oncogene family	19376	9.15569e-08	-2.61604
Acad10	acyl-Coenzyme A dehydrogenase family, member 10	71985	5.63396e-08	-5.30095
Cdipt	CDP-diacylglycerol--inositol 3-phosphatidyltransferase (phosphatidylinositol synthase)	52858	0.00664467	-1.63059
Gipc2	GIPC PDZ domain containing family, member 2	54120	6.38375e-10	-7.15333
Mfap3l	microfibrillar-associated protein 3-like	71306	3.47969e-07	-4.56072
Cab39l	calcium binding protein 39-like	69008	2.25634e-06	-1.99957
Rnf34	ring finger protein 34	80751	2.44365e-05	1.77883
Reep5	receptor accessory protein 5	13476	4.99674e-07	2.81464
Cd164	CD164 antigen	53599	8.3685e-08	-1.87807
Slc13a3	solute carrier family 13 (sodium-dependent dicarboxylate transporter), member 3	114644	9.86508e-09	-14.9088
Slc4a3	solute carrier family 4 (anion exchanger), member 3	20536	2.2181e-09	6.05422
Tnxb	tenascin XB	81877	0.000416438	2.22373
Erbb2	v-erb-b2 erythroblastic leukemia viral oncogene homolog 2, neuro/glioblastoma derived oncogene homolog (avian)	13866	2.98408e-07	-1.92311
Trps1	trichorhinophalangeal syndrome I (human)	83925	0.000390046	-1.67319
Golga4	golgi autoantigen, golgin subfamily a, 4	54214	4.47074e-07	2.09881
Psme1	proteasome (prosome, macropain) 28 subunit, alpha	19186	0.000182073	1.8995
Snrpd2	small nuclear ribonucleoprotein D2	107686	1.79045e-05	1.80047
Tspo	translocator protein	12257	0.000568118	-2.0502
Ankrd13a	ankyrin repeat domain 13a	68420	0.000286995	-1.58253
Tarsl2	threonyl-tRNA synthetase-like 2	272396	0.0010555	1.71952
Lrp10	low-density lipoprotein receptor-related protein 10	65107	1.20044e-05	-2.02488
Selenbp2	selenium binding protein 2	20342	7.42213e-07	-4.09652
Tbc1d1	TBC1 domain family, member 1	57915	8.63269e-07	-2.48806
Acot3	acyl-CoA thioesterase 3	171281	2.36334e-05	-1.56527
Rhobtb1	Rho-related BTB domain containing 1	69288	0.00446827	1.98321
Pyroxd2	pyridine nucleotide-disulphide oxidoreductase domain 2	74580	2.00068e-07	-1.58615
Acot7	acyl-CoA thioesterase 7	70025	4.61874e-07	2.65247
Mdh2	malate dehydrogenase 2, NAD (mitochondrial)	17448	3.17479e-06	3.8757
Mgst3	microsomal glutathione S-transferase 3	66447	1.40612e-08	2.64537
Plin4	perilipin 4	57435	2.89844e-06	4.79183
Mreg	melanoregulin	381269	6.14381e-05	2.20675
Slc22a6	solute carrier family 22 (organic anion transporter), member 6	18399	3.43736e-11	-51.8977
H3f3a	H3 histone, family 3A	15078	0.00288535	2.32062
Mrpl55	mitochondrial ribosomal protein L55	67212	1.19376e-05	2.84145
H2afj	H2A histone family, member J	232440	3.93821e-05	-1.66825
Iscu	IscU iron-sulfur cluster scaffold homolog (E. coli)	66383	8.70362e-05	-1.69365
Serpina1d	serine (or cysteine) peptidase inhibitor, clade A, member 1D	20703	8.33693e-07	-7.51725
Smarca2	SWI/SNF related, matrix associated, actin dependent regulator of chromatin, subfamily a, member 2	67155	6.53666e-07	-2.02935
Psma7	proteasome (prosome, macropain) subunit, alpha type 7	26444	0.00700066	1.50051
Ankrd37	ankyrin repeat domain 37	654824	2.66949e-06	1.70082
Eci3	enoyl-Coenzyme A delta isomerase 3	69123	2.64794e-11	-17.7072
Il17re	interleukin 17 receptor E	57890	8.12519e-06	-1.5506
Plin3	perilipin 3	66905	1.20107e-07	2.79091
Sox18	SRY-box containing gene 18	20672	0.00020165	1.84604
Gpr146	G protein-coupled receptor 146	80290	6.74087e-05	1.97509
Ampd3	adenosine monophosphate deaminase 3	11717	3.0439e-05	2.11294
App	amyloid beta (A4) precursor protein	11820	7.68984e-05	-2.79717
Alkbh7	alkB, alkylation repair homolog 7 (E. coli)	66400	1.83001e-06	2.64827
Cox5a	cytochrome c oxidase, subunit Va	12858	2.23963e-06	1.78176
Pkig	protein kinase inhibitor, gamma	18769	1.13169e-05	2.97867
Ltbp4	latent transforming growth factor beta binding protein 4	108075	1.9845e-05	4.47001
Chdh	choline dehydrogenase	218865	2.11047e-08	-2.29259
Sox7	SRY-box containing gene 7	20680	1.18449e-05	1.72972
Hook2	hook homolog 2 (Drosophila)	170833	6.52564e-08	-2.17859
Twf2	twinfilin, actin-binding protein, homolog 2 (Drosophila)	23999	1.39531e-08	9.42687
Tmem208	transmembrane protein 208	66320	9.69913e-07	-2.49072
Tmem160	transmembrane protein 160	69094	5.68197e-05	1.71044
Necap2	NECAP endocytosis associated 2	66147	2.10297e-05	-1.69352
Nqo1	NAD(P)H dehydrogenase, quinone 1	18104	1.56259e-05	1.94252
Gramd1b	GRAM domain containing 1B	235283	0.000184902	-1.57491
Mdk	midkine	17242	9.30355e-05	-5.65612
Dhrs7	dehydrogenase/reductase (SDR family) member 7	66375	1.04621e-05	2.38486
Mast2	microtubule associated serine/threonine kinase 2	17776	1.72934e-05	1.73009
Ptbp1	polypyrimidine tract binding protein 1	19205	6.26955e-06	-2.53805
Trim2	tripartite motif-containing 2	80890	2.93767e-06	-2.00683
Ramp1	receptor (calcitonin) activity modifying protein 1	51801	0.00759373	1.63873
Gadd45g	growth arrest and DNA-damage-inducible 45 gamma	23882	0.00052399	-1.78347
Ino80c	INO80 complex subunit C	225280	2.99289e-07	1.62761
Acox3	acyl-Coenzyme A oxidase 3, pristanoyl	80911	2.02009e-07	-3.44831
Rdbp	RD RNA-binding protein	27632	3.97697e-05	-1.59804
Pcbp3	poly(rC) binding protein 3	59093	7.96823e-07	-1.84257
Gm4671	predicted gene 4671	100043821	0.00010945	-1.85724
Gcdh	glutaryl-Coenzyme A dehydrogenase	270076	8.99234e-07	-3.76169
Pank1	pantothenate kinase 1	75735	3.32242e-07	-2.01877
Sh3gl2	SH3-domain GRB2-like 2	20404	3.71189e-06	-2.79176
Nagk	N-acetylglucosamine kinase	56174	0.000469479	-1.79564
Prkcdbp	protein kinase C, delta binding protein	109042	0.000224615	1.66582
Vdr	vitamin D receptor	22337	5.31878e-10	-7.42241
Scp2	sterol carrier protein 2, liver	20280	0.000972808	-1.52648
Tmem176a	transmembrane protein 176A	66058	1.51829e-05	-1.61848
Ttll1	tubulin tyrosine ligase-like 1	319953	0.000887724	3.46554
Serpina3n	serine (or cysteine) peptidase inhibitor, clade A, member 3N	20716	0.00195819	2.84625
Kcnk3	potassium channel, subfamily K, member 3	16527	8.40007e-07	6.903
Wls	wntless homolog (Drosophila)	68151	3.24078e-06	-2.16032
Fnbp1	formin binding protein 1	14269	3.19066e-05	2.39924
Glyctk	glycerate kinase	235582	1.9441e-08	-5.11811
March8	membrane-associated ring finger (C3HC4) 8	71779	6.03242e-06	-1.60999
Slc46a3	solute carrier family 46, member 3	71706	6.6211e-05	-2.0147
Slc30a5	solute carrier family 30 (zinc transporter), member 5	69048	4.32963e-07	-2.08729
Bmpr1a	bone morphogenetic protein receptor, type 1A	12166	3.97207e-05	1.65596
Tmem125	transmembrane protein 125	230678	4.41922e-09	-2.53101
Fbn1	fibrillin 1	14118	0.00236383	2.23841
Ddt	D-dopachrome tautomerase	13202	7.46298e-05	-1.82442
Slc2a2	solute carrier family 2 (facilitated glucose transporter), member 2	20526	1.17696e-06	-5.11634
Cacnb2	calcium channel, voltage-dependent, beta 2 subunit	12296	4.19032e-06	1.96616
Cdh16	cadherin 16	12556	9.59807e-10	-74.0844
Prepl	prolyl endopeptidase-like	213760	2.7437e-08	3.11224
Apom	apolipoprotein M	55938	1.30485e-10	-9.49025
P2ry6	pyrimidinergic receptor P2Y, G-protein coupled, 6	233571	0.000721507	1.53315
Snx6	sorting nexin 6	72183	1.36661e-06	-2.77369
Cnpy2	canopy 2 homolog (zebrafish)	56530	0.000100955	-1.91401
Slc12a3	solute carrier family 12, member 3	20497	8.25674e-08	-19.9019
Pde4dip	phosphodiesterase 4D interacting protein (myomegalin)	83679	1.26427e-08	20.0393
Gna14	guanine nucleotide binding protein, alpha 14	14675	4.48277e-08	-2.30692
Espn	espin	56226	6.60421e-06	-1.94412
Rsl1d1	ribosomal L1 domain containing 1	66409	0.000122339	1.65557
Csde1	cold shock domain containing E1, RNA binding	229663	9.63997e-06	2.23803
H2-DMb2	histocompatibility 2, class II, locus Mb2	15000	5.76804e-05	-1.7727
Adssl1	adenylosuccinate synthetase like 1	11565	6.7894e-09	9.90403
Mmp2	matrix metallopeptidase 2	17390	2.41118e-05	6.13168
Gm5796	predicted gene 5796	545007	0.00143672	1.51467
Mrps16	mitochondrial ribosomal protein S16	66242	0.000749769	1.71278
Clip2	CAP-GLY domain containing linker protein 2	269713	6.27162e-06	-1.60153
Lrg1	leucine-rich alpha-2-glycoprotein 1	76905	7.00092e-07	2.91456
Cox19	COX19 cytochrome c oxidase assembly homolog (S. cerevisiae)	68033	0.00190057	2.02289
Jam2	junction adhesion molecule 2	67374	2.89184e-05	1.77957
Krt23	keratin 23	94179	9.54305e-06	-1.53898
Prom2	prominin 2	192212	4.66315e-06	-1.9873
Mrps35	mitochondrial ribosomal protein S35	232536	2.24481e-05	1.93554
Atp6v1e1	ATPase, H+ transporting, lysosomal V1 subunit E1	11973	2.0021e-07	-2.00788
Cadps2	Ca2+-dependent activator protein for secretion 2	320405	2.1092e-06	-2.38418
Ptp4a1	protein tyrosine phosphatase 4a1	19243	3.61735e-06	2.12924
Ehmt2	euchromatic histone lysine N-methyltransferase 2	110147	0.000202507	-1.66043
Ppap2c	phosphatidic acid phosphatase type 2C	50784	5.88634e-07	-2.22731
Pdlim5	PDZ and LIM domain 5	56376	1.41082e-06	7.49109
Ddc	dopa decarboxylase	13195	2.58064e-09	-8.13115
Smpx	small muscle protein, X-linked	66106	4.85589e-10	8.89392
Cldn10	claudin 10	58187	2.72459e-06	-2.67696
Lmo2	LIM domain only 2	16909	1.06902e-06	2.61164
Ndufb2	NADH dehydrogenase (ubiquinone) 1 beta subcomplex, 2	68198	7.75855e-05	3.05826
Lrrc10	leucine rich repeat containing 10	237560	6.47257e-08	3.47321
Ebpl	emopamil binding protein-like	68177	4.89992e-05	-1.68348
Ypel5	yippee-like 5 (Drosophila)	383295	0.000170788	1.77712
Ppap2a	phosphatidic acid phosphatase type 2A	19012	3.17628e-06	1.68926
Rapsn	receptor-associated protein of the synapse	19400	1.06574e-05	1.74815
Snx21	sorting nexin family member 21	101113	1.725e-05	1.50268
Cotl1	coactosin-like 1 (Dictyostelium)	72042	4.12911e-05	-4.14657
Lass2	LAG1 homolog, ceramide synthase 2	76893	3.19499e-06	-2.56388
Cox10	COX10 homolog, cytochrome c oxidase assembly protein, heme A: farnesyltransferase (yeast)	70383	2.51325e-06	3.45115
Tpk1	thiamine pyrophosphokinase	29807	1.42592e-06	-2.66047
Sobp	sine oculis-binding protein homolog (Drosophila)	109205	1.9153e-06	3.49489
Rpl38	ribosomal protein L38	67671	4.34207e-06	1.98555
Sdhb	succinate dehydrogenase complex, subunit B, iron sulfur (Ip)	67680	1.36657e-05	2.73364
Ugt1a10	UDP glycosyltransferase 1 family, polypeptide A10	394430	9.16441e-08	-7.83881
Cdc37l1	cell division cycle 37 homolog (S. cerevisiae)-like 1	67072	0.00402714	1.5314
Col4a4	collagen, type IV, alpha 4	12829	1.24644e-07	-1.72795
[truncated: 1,903 more rows]
