# Supplementary material for: Global Gene Expression Profiling in PAI-1 Knockout Murine Heart and Kidney: Molecular Basis of Cardiac-Selective Fibrosis
Source: PLoS One. 2013 May 28;8(5):e63825. doi: 10.1371/journal.pone.0063825 (PMC3665822; doi:10.1371/journal.pone.0063825)
Supplement: Table S4 — Differential gene expression in wildtype hearts and kidneys. Up and Down regulation: Common. [(+) upregulated genes in WT hearts compared to WT kidneys; (−) downregulated in WT hearts compared to WT kidneys] (XLS) [file pone.0063825.s005.xls]

## Sheet: WTHTvsWTKID_DEG.txt
Table S4. Differential gene expression in wildtype hearts and kidneys. Up and Down regulation: Common.
[(+) upregulated genes in WT hearts compared to WT kidneys; (-) downregulated in WT hearts compared to WT kidneys]
Gene Symbol	Gene Name	Entrez ID	P Value	Fold Change
Elp2	elongation protein 2 homolog (S. cerevisiae)	58523	1.19296e-06	-1.5149
Serpinh1	serine (or cysteine) peptidase inhibitor, clade H, member 1	12406	4.10057e-06	2.51823
Slco4a1	solute carrier organic anion transporter family, member 4a1	108115	2.43283e-07	-3.00096
AW822252	expressed sequence AW822252	331578	0.000159226	-1.84262
Bcap29	B cell receptor associated protein 29	12033	2.47424e-09	2.90039
Fam96b	family with sequence similarity 96, member B	68523	2.1166e-07	2.25342
Ramp2	receptor (calcitonin) activity modifying protein 2	54409	4.62332e-06	2.07322
Trps1	trichorhinophalangeal syndrome I (human)	83925	9.73002e-06	-1.77209
Aqp1	aquaporin 1	11826	1.84553e-05	-2.5545
Tmod4	tropomodulin 4	50874	3.49446e-10	2.8705
Oat	ornithine aminotransferase	18242	0.000147947	2.10042
Shmt1	serine hydroxymethyltransferase 1 (soluble)	20425	1.16654e-06	-1.70925
Mrpl51	mitochondrial ribosomal protein L51	66493	3.13691e-06	1.59213
Mcm10	minichromosome maintenance deficient 10 (S. cerevisiae)	70024	4.01465e-05	-1.85234
Mlec	malectin	109154	2.56406e-08	-2.35471
Ctsc	cathepsin C	13032	2.90167e-05	2.2587
Nod1	nucleotide-binding oligomerization domain containing 1	107607	1.66841e-07	1.66364
Camta1	calmodulin binding transcription activator 1	100072	1.81161e-08	2.08268
Tcp1	t-complex protein 1	21454	8.34283e-05	1.76028
Golga2	golgi autoantigen, golgin subfamily a, 2	99412	1.50023e-05	1.59661
Gsn	gelsolin	227753	1.28277e-09	4.16564
Herpud1	homocysteine-inducible, endoplasmic reticulum stress-inducible, ubiquitin-like domain member 1	64209	0.000357534	-1.50548
Bhmt2	betaine-homocysteine methyltransferase 2	64918	2.69274e-11	-11.6987
Defb29	defensin beta 29	75400	3.13981e-10	-7.82155
Srsf9	serine/arginine-rich splicing factor 9	108014	1.70121e-08	-2.02814
Xpot	exportin, tRNA (nuclear export receptor for tRNAs)	73192	4.68593e-06	-1.7153
Myom1	myomesin 1	17929	7.51834e-13	13.938
Tmem204	transmembrane protein 204	407831	6.16682e-07	1.74924
Ptgis	prostaglandin I2 (prostacyclin) synthase	19223	1.02627e-06	1.86173
Rbpms2	RNA binding protein with multiple splicing 2	71973	1.91352e-05	-1.73581
Rsph9	radial spoke head 9 homolog (Chlamydomonas)	75564	1.58815e-08	-3.17511
Pgd	phosphogluconate dehydrogenase	110208	1.46522e-07	-3.44917
Slc7a8	solute carrier family 7 (cationic amino acid transporter, y+ system), member 8	50934	1.1759e-08	-4.86421
Man2a1	mannosidase 2, alpha 1	17158	4.33963e-07	-2.93311
Cpn1	carboxypeptidase N, polypeptide 1	93721	1.54665e-09	-8.17665
Rnf208	ring finger protein 208	68846	1.6601e-07	-1.95078
Mal	myelin and lymphocyte protein, T cell differentiation protein	17153	0.000382649	-1.96957
Ranbp3l	RAN binding protein 3-like	223332	4.33895e-09	-4.13969
Sema5a	sema domain, seven thrombospondin repeats (type 1 and type 1-like), transmembrane domain (TM) and short cytoplasmic domain, (semaphorin) 5A	20356	1.11007e-08	-3.29366
Cdh1	cadherin 1	12550	2.01175e-10	-4.10254
Palm	paralemmin	18483	3.05882e-09	-3.5027
Itgb6	integrin beta 6	16420	8.51117e-08	-4.16276
Fndc5	fibronectin type III domain containing 5	384061	6.15526e-11	16.268
Anks3	ankyrin repeat and sterile alpha motif domain containing 3	72615	4.33556e-08	-2.23484
Acot4	acyl-CoA thioesterase 4	171282	1.09705e-08	-3.0679
Art1	ADP-ribosyltransferase 1	11870	2.38143e-11	8.21637
Chac1	ChaC, cation transport regulator-like 1 (E. coli)	69065	2.72402e-05	1.6781
Pkp2	plakophilin 2	67451	1.26657e-09	6.23627
Phldb1	pleckstrin homology-like domain, family B, member 1	102693	1.96804e-07	1.70529
Adprhl1	ADP-ribosylhydrolase like 1	234072	6.57073e-10	25.4336
Cnih4	cornichon homolog 4 (Drosophila)	98417	6.22337e-07	2.20265
Thbs2	thrombospondin 2	21826	3.44423e-07	1.54398
Mfsd2a	major facilitator superfamily domain containing 2A	76574	5.39877e-06	-5.22656
Sdc3	syndecan 3	20970	3.9917e-06	1.67443
Tnxb	tenascin XB	81877	1.14659e-06	2.06733
Sepw1	selenoprotein W, muscle 1	20364	8.99659e-08	2.72875
Abcc2	ATP-binding cassette, sub-family C (CFTR/MRP), member 2	12780	8.4433e-10	-4.0821
Dhrs7	dehydrogenase/reductase (SDR family) member 7	66375	2.70126e-07	1.77685
Tmod3	tropomodulin 3	50875	2.10979e-07	1.68827
Lbh	limb-bud and heart	77889	7.14286e-09	5.40205
Ptrf	polymerase I and transcript release factor	19285	1.80134e-06	1.54168
Mpv17l	Mpv17 transgene, kidney disease mutant-like	93734	5.03983e-11	-10.3285
Dtna	dystrobrevin alpha	13527	2.94042e-11	5.96171
Lpcat3	lysophosphatidylcholine acyltransferase 3	14792	1.52262e-08	-2.67468
Mgp	matrix Gla protein	17313	0.00571001	1.55924
G0s2	G0/G1 switch gene 2	14373	1.31715e-05	1.88617
Mpv17	MpV17 mitochondrial inner membrane protein	17527	5.01393e-05	1.66437
Cox6a2	cytochrome c oxidase, subunit VI a, polypeptide 2	12862	4.76436e-12	136.357
Slc22a5	solute carrier family 22 (organic cation transporter), member 5	20520	3.40022e-09	-5.53671
Acta2	actin, alpha 2, smooth muscle, aorta	11475	2.10373e-05	3.34856
Nup88	nucleoporin 88	19069	1.36701e-08	1.93953
Cycs	cytochrome c, somatic	13063	2.56478e-05	1.72011
Tmem183a	transmembrane protein 183A	57439	3.36373e-07	-2.12399
Psat1	phosphoserine aminotransferase 1	107272	9.86832e-08	-2.15478
Acnat2	acyl-coenzyme A amino acid N-acyltransferase 2	209186	0.00185946	-1.77333
Sgca	sarcoglycan, alpha (dystrophin-associated glycoprotein)	20391	3.3378e-09	2.09396
Parp14	poly (ADP-ribose) polymerase family, member 14	547253	1.07818e-07	1.628
Cd164	CD164 antigen	53599	5.51604e-06	-1.94596
Flnc	filamin C, gamma	68794	2.23083e-12	16.2053
Rhot2	ras homolog gene family, member T2	214952	2.80105e-08	3.47586
Elovl1	elongation of very long chain fatty acids (FEN1/Elo2, SUR4/Elo3, yeast)-like 1	54325	5.70581e-08	-3.73743
Cyhr1	cysteine and histidine rich 1	54151	1.56588e-06	-1.95541
ORF63	open reading frame 63	224419	4.80029e-05	-1.58036
Ndufb9	NADH dehydrogenase (ubiquinone) 1 beta subcomplex, 9	66218	1.45242e-06	2.36439
Wnt7b	wingless-related MMTV integration site 7B	22422	1.08621e-05	-1.75638
H2-T23	histocompatibility 2, T region locus 23	15040	5.63912e-05	-1.88697
Plekhf2	pleckstrin homology domain containing, family F (with FYVE domain) member 2	71801	3.97764e-06	-1.667
Mtor	mechanistic target of rapamycin (serine/threonine kinase)	56717	1.24458e-06	-1.8245
Pramel4	preferentially expressed antigen in melanoma like 4	347710	0.00146715	-1.58224
Slc12a1	solute carrier family 12, member 1	20495	1.15317e-10	-27.248
Ptprd	protein tyrosine phosphatase, receptor type, D	19266	3.3141e-07	-3.08896
Mlf1	myeloid leukemia factor 1	17349	8.71785e-10	18.5598
Gtpbp2	GTP binding protein 2	56055	2.20953e-07	2.05797
Ccl21c	chemokine (C-C motif) ligand 21C (leucine)	65956	6.46052e-06	2.28704
Slc30a5	solute carrier family 30 (zinc transporter), member 5	69048	6.61275e-06	-1.72906
Tpd52	tumor protein D52	21985	7.55185e-10	-3.59719
Csrp2	cysteine and glycine-rich protein 2	13008	3.01621e-08	-8.4811
Axl	AXL receptor tyrosine kinase	26362	4.11059e-06	1.90869
Amn	amnionless	93835	7.33821e-11	-46.0887
Mcee	methylmalonyl CoA epimerase	73724	1.72863e-06	1.69131
Cidec	cell death-inducing DFFA-like effector c	14311	0.000443382	-1.82153
Gm3308	predicted gene 3308	100041388	4.78258e-05	-10.5068
Iqgap2	IQ motif containing GTPase activating protein 2	544963	4.81654e-09	-2.89232
Chmp2a	charged multivesicular body protein 2A	68953	3.34083e-07	2.04617
Fam102a	family with sequence similarity 102, member A	98952	1.34611e-07	-3.57399
Igf2	insulin-like growth factor 2	16002	4.53792e-06	4.43472
Otud4	OTU domain containing 4	73945	2.29165e-07	1.57139
Egfr	epidermal growth factor receptor	13649	2.5943e-07	-2.41138
Ech1	enoyl coenzyme A hydratase 1, peroxisomal	51798	9.27762e-07	1.99103
Dao	D-amino acid oxidase	13142	1.58608e-08	-1.75902
Mrps11	mitochondrial ribosomal protein S11	67994	0.000134581	1.65542
Atp6v1e1	ATPase, H+ transporting, lysosomal V1 subunit E1	11973	3.5141e-07	-2.33334
Slc47a1	solute carrier family 47, member 1	67473	2.92328e-07	-2.02893
Eif6	eukaryotic translation initiation factor 6	16418	7.17471e-07	-1.78539
Ak2	adenylate kinase 2	11637	1.25991e-05	1.59439
Ell3	elongation factor RNA polymerase II-like 3	269344	4.24545e-07	-2.10446
Frmd4a	FERM domain containing 4A	209630	1.16869e-05	1.66681
Akr1b10	aldo-keto reductase family 1, member B10 (aldose reductase)	67861	1.64919e-08	2.84549
Tuba1a	tubulin, alpha 1A	22142	0.000126148	1.97473
Ost4	oligosaccharyltransferase 4 homolog (S. cerevisiae)	67695	1.13478e-07	-1.59377
Rnaset2b	ribonuclease T2B	68195	4.29697e-06	1.98048
Thnsl2	threonine synthase-like 2 (bacterial)	232078	8.68655e-10	-9.36871
Cap1	CAP, adenylate cyclase-associated protein 1 (yeast)	12331	1.0956e-07	-1.58939
Nt5e	5' nucleotidase, ecto	23959	3.01215e-06	-3.24276
Nenf	neuron derived neurotrophic factor	66208	0.00012333	1.81806
Csrp3	cysteine and glycine-rich protein 3	13009	1.15229e-14	104.853
Tmem65	transmembrane protein 65	74868	3.59727e-10	10.1037
Uqcc	ubiquinol-cytochrome c reductase complex chaperone, CBP3 homolog (yeast)	56046	1.6837e-07	1.98981
Cryz	crystallin, zeta	12972	3.27926e-07	-1.74428
Faf1	Fas-associated factor 1	14084	8.31709e-08	1.96438
Slc7a8	solute carrier family 7 (cationic amino acid transporter, y+ system), member 8	50934	5.58872e-08	-1.98906
Btbd1	BTB (POZ) domain containing 1	83962	2.92809e-08	2.33644
Tmem65	transmembrane protein 65	74868	5.12741e-10	3.73936
Hoxb7	homeobox B7	15415	1.8321e-09	-7.52413
Prlr	prolactin receptor	19116	2.23267e-07	1.78913
Timd2	T cell immunoglobulin and mucin domain containing 2	171284	6.55435e-11	-9.81345
Angpt2	angiopoietin 2	11601	0.000112075	-1.52547
Umod	uromodulin	22242	3.16987e-11	-94.4243
Fcrls	Fc receptor-like S, scavenger receptor	80891	7.29141e-05	2.53652
Ubr7	ubiquitin protein ligase E3 component n-recognin 7 (putative)	66622	5.95874e-06	1.56732
Mtif3	mitochondrial translational initiation factor 3	76366	1.66374e-07	-1.55622
E2f5	E2F transcription factor 5	13559	4.96004e-07	-2.25161
Acaa1b	acetyl-Coenzyme A acyltransferase 1B	235674	3.0938e-10	-39.4195
Fitm1	fat storage-inducing transmembrane protein 1	68680	3.39793e-06	1.98031
Mgat3	mannoside acetylglucosaminyltransferase 3	17309	1.21851e-08	-3.11135
Ltbr	lymphotoxin B receptor	17000	2.93184e-06	-1.60848
Aco2	aconitase 2, mitochondrial	11429	1.82365e-05	1.69626
Sgpl1	sphingosine phosphate lyase 1	20397	2.33133e-05	-1.50035
Fam173a	family with sequence similarity 173, member A	214917	1.28646e-05	-1.7797
Cd151	CD151 antigen	12476	4.30172e-07	2.08232
Ppp1r11	protein phosphatase 1, regulatory (inhibitor) subunit 11	76497	6.73992e-09	2.74096
Elf3	E74-like factor 3	13710	1.22147e-06	-1.80207
Gja4	gap junction protein, alpha 4	14612	2.48761e-08	1.68487
Cidea	cell death-inducing DNA fragmentation factor, alpha subunit-like effector A	12683	4.11691e-05	3.54331
Tm7sf3	transmembrane 7 superfamily member 3	67623	4.22283e-05	-1.67129
Capzb	capping protein (actin filament) muscle Z-line, beta	12345	5.60024e-07	2.11891
Atp1b1	ATPase, Na+/K+ transporting, beta 1 polypeptide	11931	1.19434e-08	-4.73485
Slc35b4	solute carrier family 35, member B4	58246	2.18557e-09	-4.11318
Pnpo	pyridoxine 5'-phosphate oxidase	103711	2.27605e-07	-2.31354
Agt	angiotensinogen (serpin peptidase inhibitor, clade A, member 8)	11606	0.000231288	-1.65937
Pcmt1	protein-L-isoaspartate (D-aspartate) O-methyltransferase 1	18537	3.73678e-07	1.94346
Doc2g	double C2, gamma	60425	2.37012e-09	2.49377
Slc35b3	solute carrier family 35, member B3	108652	8.66068e-08	-2.60749
Dennd5a	DENN/MADD domain containing 5A	19347	2.10718e-06	1.93355
Rpl38	ribosomal protein L38	67671	4.79066e-08	1.75453
Mgrn1	mahogunin, ring finger 1	17237	6.68601e-06	1.51973
Fam40b	family with sequence similarity 40, member B	320609	2.62885e-10	3.16785
Tpm2	tropomyosin 2, beta	22004	0.000158762	1.5131
Klhl7	kelch-like 7 (Drosophila)	52323	2.01999e-07	2.23046
Stx5a	syntaxin 5A	56389	1.79395e-05	-1.79391
Chka	choline kinase alpha	12660	0.000549502	-4.52344
Tpst2	protein-tyrosine sulfotransferase 2	22022	7.28646e-07	1.79358
Ahcy	S-adenosylhomocysteine hydrolase	269378	1.48227e-09	-7.28372
Tmem178	transmembrane protein 178	68027	2.19411e-09	-3.62707
Pop5	processing of precursor 5, ribonuclease P/MRP family (S. cerevisiae)	117109	5.44766e-09	-1.90218
Sirt7	sirtuin 7 (silent mating type information regulation 2, homolog) 7 (S. cerevisiae)	209011	1.65504e-07	-3.24087
Carkd	carbohydrate kinase domain containing	69225	3.61553e-06	-1.53593
Nol3	nucleolar protein 3 (apoptosis repressor with CARD domain)	78688	4.45391e-06	1.75871
Galk1	galactokinase 1	14635	2.98188e-08	-2.62814
Tmem169	transmembrane protein 169	271711	4.27836e-05	-1.61141
Pi16	peptidase inhibitor 16	74116	6.5431e-08	3.01138
Spnb2	spectrin beta 2	20742	1.71209e-05	1.64713
Ndufb6	NADH dehydrogenase (ubiquinone) 1 beta subcomplex, 6	230075	0.00123061	1.60181
Ky	kyphoscoliosis peptidase	16716	2.86437e-07	5.05876
Slc25a3	solute carrier family 25 (mitochondrial carrier, phosphate carrier), member 3	18674	4.75296e-05	2.65396
Sgca	sarcoglycan, alpha (dystrophin-associated glycoprotein)	20391	1.71444e-11	8.88648
Kdelr3	KDEL (Lys-Asp-Glu-Leu) endoplasmic reticulum protein retention receptor 3	105785	7.37813e-07	1.54689
BC002163	NADH dehydrogenase Fe-S protein 5 pseudogene	170658	2.85949e-09	2.66536
Nat2	N-acetyltransferase 2 (arylamine N-acetyltransferase)	17961	1.60139e-06	-2.08557
Rps26	ribosomal protein S26	27370	8.6981e-07	-1.78928
Sypl2	synaptophysin-like 2	17306	1.28081e-09	-5.52746
Gpx7	glutathione peroxidase 7	67305	9.28296e-08	1.71545
Kcnk1	potassium channel, subfamily K, member 1	16525	1.00351e-06	-2.08597
Rnf181	ring finger protein 181	66510	1.50915e-10	-5.67261
Ndufs4	NADH dehydrogenase (ubiquinone) Fe-S protein 4	17993	1.47805e-07	3.47325
Arl2bp	ADP-ribosylation factor-like 2 binding protein	107566	4.1191e-06	1.59825
Hpd	4-hydroxyphenylpyruvic acid dioxygenase	15445	1.94742e-08	-2.06632
Tuba4a	tubulin, alpha 4A	22145	4.1537e-07	3.75789
BC022687	cDNA sequence BC022687	217887	4.46728e-05	-1.95233
Fat1	FAT tumor suppressor homolog 1 (Drosophila)	14107	1.72112e-06	-1.6188
Amy1	amylase 1, salivary	11722	8.15574e-06	1.67116
BC017158	cDNA sequence BC017158	233913	8.88779e-06	-1.51704
Pet112l	PET112-like (yeast)	229487	3.12311e-07	-1.79469
Urgcp	upregulator of cell proliferation	72046	7.40882e-06	1.6057
Os9	amplified in osteosarcoma	216440	1.19401e-06	-2.72484
Nphs2	nephrosis 2 homolog, podocin (human)	170484	3.80791e-09	-6.5784
Rab4a	RAB4A, member RAS oncogene family	19341	1.74428e-07	-2.0022
Slc4a1	solute carrier family 4 (anion exchanger), member 1	20533	1.53115e-07	-6.54697
Mlf2	myeloid leukemia factor 2	30853	2.7514e-06	-1.50039
Kng1	kininogen 1	16644	8.22176e-09	-4.97108
Mrps23	mitochondrial ribosomal protein S23	64656	2.21894e-08	2.82563
Trp53bp2	transformation related protein 53 binding protein 2	209456	4.78592e-07	-2.10332
Echdc2	enoyl Coenzyme A hydratase domain containing 2	52430	1.10248e-07	-3.26864
Nudt19	nudix (nucleoside diphosphate linked moiety X)-type motif 19	110959	3.94267e-10	-5.41652
Dym	dymeclin	69190	6.50914e-07	2.04121
Pmp22	peripheral myelin protein 22	18858	6.55955e-09	2.58995
Aqp2	aquaporin 2	11827	4.12868e-06	-5.47202
Ppp4r1	protein phosphatase 4, regulatory subunit 1	70351	6.76452e-05	-1.51785
Cdhr2	cadherin-related family member 2	268663	5.16298e-08	-3.54792
Dcaf4	DDB1 and CUL4 associated factor 4	73828	2.13844e-05	1.51841
Vapb	vesicle-associated membrane protein, associated protein B and C	56491	7.81264e-06	1.52186
Rasgrp3	RAS, guanyl releasing protein 3	240168	2.06948e-07	1.80976
Tsc22d3	TSC22 domain family, member 3	14605	5.4692e-05	1.85985
Ank	progressive ankylosis	11732	1.29691e-11	7.20831
Calu	calumenin	12321	3.85457e-08	2.80187
R3hdm2	R3H domain containing 2	71750	9.90289e-06	1.55474
Ahcyl1	S-adenosylhomocysteine hydrolase-like 1	229709	6.01768e-07	-1.59836
Scg5	secretogranin V	20394	1.11567e-07	-1.6899
Fmo1	flavin containing monooxygenase 1	14261	2.18678e-09	-8.09296
Cebpb	CCAAT/enhancer binding protein (C/EBP), beta	12608	0.0110707	1.54484
Hadhb	hydroxyacyl-Coenzyme A dehydrogenase/3-ketoacyl-Coenzyme A thiolase/enoyl-Coenzyme A hydratase (trifunctional protein), beta subunit	231086	1.14442e-07	5.49352
Abra	actin-binding Rho activating protein	223513	4.21046e-06	3.02182
Ptgds	prostaglandin D2 synthase (brain)	19215	1.49613e-07	12.9112
Echs1	enoyl Coenzyme A hydratase, short chain, 1, mitochondrial	93747	1.73245e-06	1.73362
Prr15	proline rich 15	78004	9.4581e-08	-1.94324
Igf1r	insulin-like growth factor I receptor	16001	5.10028e-09	-2.91992
Immt	inner membrane protein, mitochondrial	76614	1.59959e-07	1.58603
Ndrg4	N-myc downstream regulated gene 4	234593	1.66808e-08	1.9071
Rhot2	ras homolog gene family, member T2	214952	4.05467e-06	1.61565
Ndrg2	N-myc downstream regulated gene 2	29811	5.42517e-07	4.31446
Bola3	bolA-like 3 (E. coli)	78653	2.56384e-10	3.28638
Nutf2	nuclear transport factor 2	68051	3.25871e-08	2.22164
Ndufaf1	NADH dehydrogenase (ubiquinone) 1 alpha subcomplex, assembly factor 1	69702	2.87248e-06	1.69249
Sgpp2	sphingosine-1-phosphate phosphotase 2	433323	2.14018e-06	-1.55774
Gm14296	predicted gene 14296	100039156	3.26478e-08	3.79222
Ppp1ca	protein phosphatase 1, catalytic subunit, alpha isoform	19045	6.57919e-06	2.97253
Cyp4b1	cytochrome P450, family 4, subfamily b, polypeptide 1	13120	6.77464e-11	-25.4769
Nme7	non-metastatic cells 7, protein expressed in (nucleoside-diphosphate kinase)	171567	6.25283e-06	-1.70094
Mef2c	myocyte enhancer factor 2C	17260	6.54538e-06	1.58661
Als2cr4	amyotrophic lateral sclerosis 2 (juvenile) chromosome region, candidate 4	381259	0.00028336	-1.84281
Inppl1	inositol polyphosphate phosphatase-like 1	16332	4.54828e-05	1.50559
Hist2h2aa1	histone cluster 2, H2aa1	15267	4.88311e-07	-1.84513
Ndufa9	NADH dehydrogenase (ubiquinone) 1 alpha subcomplex, 9	66108	2.08348e-07	1.79468
Naa20	N(alpha)-acetyltransferase 20, NatB catalytic subunit	67877	3.12687e-06	2.70405
Ppp1r10	protein phosphatase 1, regulatory subunit 10	52040	0.000166487	-1.57489
Slc25a44	solute carrier family 25, member 44	229517	4.34256e-09	-2.22057
Rcan2	regulator of calcineurin 2	53901	4.32867e-10	8.84164
Xpnpep1	X-prolyl aminopeptidase (aminopeptidase P) 1, soluble	170750	7.62924e-10	-2.77522
Celf2	CUGBP, Elav-like family member 2	14007	1.74168e-06	2.23497
Acss2	acyl-CoA synthetase short-chain family member 2	60525	8.49328e-08	-4.71025
Cfl2	cofilin 2, muscle	12632	1.02527e-06	1.50017
Calm2	calmodulin 2	12314	0.0041124	1.50966
Pigp	phosphatidylinositol glycan anchor biosynthesis, class P	56176	4.27777e-08	3.56405
Stx3	syntaxin 3	20908	1.87463e-07	-1.53556
Nt5c	5',3'-nucleotidase, cytosolic	50773	4.62437e-07	-1.80777
Fam86	family with sequence similarity 86	70511	1.02604e-05	-1.53803
Abat	4-aminobutyrate aminotransferase	268860	9.94695e-08	-2.41236
Bex4	brain expressed gene 4	406217	1.55148e-07	-1.9371
Pex5	peroxisomal biogenesis factor 5	19305	1.64525e-06	-1.80102
Fam134b	family with sequence similarity 134, member B	66270	0.000258812	1.99698
Il17d	interleukin 17D	239114	2.10809e-07	1.61342
Asb2	ankyrin repeat and SOCS box-containing 2	65256	6.46125e-12	37.8276
Nat8	N-acetyltransferase 8 (GCN5-related, putative)	68396	4.98909e-11	-32.9874
Prmt7	protein arginine N-methyltransferase 7	214572	4.62932e-06	1.91577
Zfp36	zinc finger protein 36	22695	0.000492435	-2.04534
Hspb7	heat shock protein family, member 7 (cardiovascular)	29818	1.23241e-11	44.0486
Acsm5	acyl-CoA synthetase medium-chain family member 5	272428	3.6312e-07	-2.60722
Hdac5	histone deacetylase 5	15184	1.88663e-06	1.7882
Neurl4	neuralized homolog 4 (Drosophila)	216860	2.38894e-08	-1.90913
Sgk3	serum/glucocorticoid regulated kinase 3	170755	2.24607e-06	2.17162
Alox5ap	arachidonate 5-lipoxygenase activating protein	11690	1.58822e-05	1.71424
Ndufa5	NADH dehydrogenase (ubiquinone) 1 alpha subcomplex, 5	68202	5.66576e-09	2.96991
Psmd10	proteasome (prosome, macropain) 26S subunit, non-ATPase, 10	53380	1.23406e-06	-1.69759
Fam82a2	family with sequence similarity 82, member A2	67809	1.44484e-06	-1.91137
Wls	wntless homolog (Drosophila)	68151	1.73165e-07	-1.83823
Habp2	hyaluronic acid binding protein 2	226243	6.91187e-12	-13.1156
Dgat2	diacylglycerol O-acyltransferase 2	67800	1.28216e-06	1.91407
Srpk1	serine/arginine-rich protein specific kinase 1	20815	3.72183e-07	-2.19039
Ccdc46	coiled-coil domain containing 46	76380	3.19645e-07	1.88347
Mrpl36	mitochondrial ribosomal protein L36	94066	3.96418e-06	1.60298
Sparc	secreted acidic cysteine rich glycoprotein	20692	1.58733e-08	3.35186
Get4	golgi to ER traffic protein 4 homolog (S. cerevisiae)	67604	0.000463501	-1.5187
Col6a1	collagen, type VI, alpha 1	12833	6.85987e-06	2.16233
Opa3	optic atrophy 3 (human)	403187	0.000322681	1.51501
Nedd1	neural precursor cell expressed, developmentally down-regulated gene 1	17997	1.02539e-08	2.80372
Trpt1	tRNA phosphotransferase 1	107328	2.36544e-06	1.90219
Cblc	Casitas B-lineage lymphoma c	80794	6.61395e-07	-1.7122
Tmem139	transmembrane protein 139	109218	3.36334e-08	-2.0774
Egfl7	EGF-like domain 7	353156	1.0123e-05	1.69063
Slc22a6	solute carrier family 22 (organic anion transporter), member 6	18399	6.37077e-07	-2.07723
Rbms1	RNA binding motif, single stranded interacting protein 1	56878	6.30524e-07	1.77102
Mylk3	myosin light chain kinase 3	213435	1.01329e-07	2.32804
Lmcd1	LIM and cysteine-rich domains 1	30937	1.21585e-07	4.10742
Tsc22d4	TSC22 domain family, member 4	78829	1.67557e-07	1.79597
Folr1	folate receptor 1 (adult)	14275	1.83051e-10	-12.9037
Cln3	ceroid lipofuscinosis, neuronal 3, juvenile (Batten, Spielmeyer-Vogt disease)	12752	1.33995e-06	-1.61391
Ulk2	Unc-51 like kinase 2 (C. elegans)	29869	5.58266e-07	1.531
Fam116a	family with sequence similarity 116, member A	211922	7.6625e-06	-1.73622
Lsm3	LSM3 homolog, U6 small nuclear RNA associated (S. cerevisiae)	67678	5.66162e-07	2.01564
Sept11	septin 11	52398	1.07076e-05	-1.6438
Akr1b10	aldo-keto reductase family 1, member B10 (aldose reductase)	67861	4.39029e-06	1.6141
Stt3b	STT3, subunit of the oligosaccharyltransferase complex, homolog B (S. cerevisiae)	68292	4.74792e-05	-1.90794
Commd1	COMM domain containing 1	17846	9.7935e-06	1.69409
Cryba4	crystallin, beta A4	12959	8.73082e-08	3.22167
Tbc1d13	TBC1 domain family, member 13	70296	1.49987e-10	-4.94596
Lmcd1	LIM and cysteine-rich domains 1	30937	1.63919e-08	2.62379
Krt8	keratin 8	16691	4.18926e-11	-9.04217
Hsd11b1	hydroxysteroid 11-beta dehydrogenase 1	15483	3.38574e-06	-4.26148
Lypla1	lysophospholipase 1	18777	3.25105e-06	-1.67588
Etfa	electron transferring flavoprotein, alpha polypeptide	110842	6.51402e-08	3.04597
Uqcrc1	ubiquinol-cytochrome c reductase core protein 1	22273	1.43159e-06	1.76931
Hopx	HOP homeobox	74318	1.35785e-09	18.5378
Get4	golgi to ER traffic protein 4 homolog (S. cerevisiae)	67604	3.24114e-07	1.70847
Fnip1	folliculin interacting protein 1	216742	0.000143797	1.65597
Fbxo32	F-box protein 32	67731	3.70004e-06	1.67453
Hey1	hairy/enhancer-of-split related with YRPW motif 1	15213	2.17837e-08	2.67348
E2f6	E2F transcription factor 6	50496	8.07931e-06	1.50436
Mob3b	MOB kinase activator 3B	214944	4.26936e-06	-1.69551
Sulf2	sulfatase 2	72043	2.66965e-06	2.1999
Tpmt	thiopurine methyltransferase	22017	1.40157e-10	-3.35186
Deb1	differentially expressed in B16F10 1	26901	2.18784e-05	1.64199
Cxcl12	chemokine (C-X-C motif) ligand 12	20315	8.78456e-08	1.96949
Rnf10	ring finger protein 10	50849	8.89638e-06	1.55751
Sgsm2	small G protein signaling modulator 2	97761	1.17766e-07	-1.56689
AU022252	expressed sequence AU022252	230696	5.35311e-08	-1.65997
Cd74	CD74 antigen (invariant polypeptide of major histocompatibility complex, class II antigen-associated)	16149	0.00016035	-2.09805
Cyba	cytochrome b-245, alpha polypeptide	13057	1.58809e-09	-7.66269
Rps2	ribosomal protein S2	16898	3.2406e-06	1.90554
Igf2r	insulin-like growth factor 2 receptor	16004	4.67881e-06	1.5478
Scarf2	scavenger receptor class F, member 2	224024	5.15504e-06	-1.95175
Itpk1	inositol 1,3,4-triphosphate 5/6 kinase	217837	2.0591e-07	-2.13475
Hsp90ab1	heat shock protein 90 alpha (cytosolic), class B member 1	15516	2.54401e-06	1.94371
Ndufs4	NADH dehydrogenase (ubiquinone) Fe-S protein 4	17993	3.02681e-07	2.76909
Cldn16	claudin 16	114141	1.27141e-07	-2.20901
Arhgap20	Rho GTPase activating protein 20	244867	9.87434e-08	1.6306
Grb14	growth factor receptor bound protein 14	50915	2.5008e-07	2.15555
Rhoj	ras homolog gene family, member J	80837	1.82658e-06	2.08073
Banf1	barrier to autointegration factor 1	23825	1.93531e-06	1.50331
Actc1	actin, alpha, cardiac muscle 1	11464	1.19938e-12	45.5847
Ube2d3	ubiquitin-conjugating enzyme E2D 3 (UBC4/5 homolog, yeast)	66105	5.74507e-08	1.65054
Slc35c2	solute carrier family 35, member C2	228875	6.30591e-05	-2.03534
Lrp2	low density lipoprotein receptor-related protein 2	14725	1.64322e-11	-70.4763
Rnf5	ring finger protein 5	54197	7.80271e-09	-2.21394
Pip5k1b	phosphatidylinositol-4-phosphate 5-kinase, type 1 beta	18719	3.304e-09	2.86015
Gpc4	glypican 4	14735	1.32287e-08	-2.12558
Trnt1	tRNA nucleotidyl transferase, CCA-adding, 1	70047	2.05275e-06	1.82933
Gstm7	glutathione S-transferase, mu 7	68312	2.45641e-07	1.69888
Sectm1b	secreted and transmembrane 1B	58210	6.10446e-06	-2.98183
Slc2a4	solute carrier family 2 (facilitated glucose transporter), member 4	20528	3.23879e-08	6.12557
Tbc1d10c	TBC1 domain family, member 10c	108995	3.80792e-06	2.96121
Tnfrsf21	tumor necrosis factor receptor superfamily, member 21	94185	1.80944e-08	-6.41328
Fcgrt	Fc receptor, IgG, alpha chain transporter	14132	2.86031e-07	-2.89956
Slc25a16	solute carrier family 25 (mitochondrial carrier, Graves disease autoantigen), member 16	73132	2.07034e-05	-1.56248
Cxcl12	chemokine (C-X-C motif) ligand 12	20315	2.49986e-07	1.63848
Ppp1r1b	protein phosphatase 1, regulatory (inhibitor) subunit 1B	19049	3.92106e-11	-4.46707
Ppap2a	phosphatidic acid phosphatase type 2A	19012	1.30883e-06	1.56263
Ces1f	carboxylesterase 1F	234564	7.73102e-12	-51.1714
Atp6v0b	ATPase, H+ transporting, lysosomal V0 subunit B	114143	6.82196e-07	-1.92791
Hilpda	hypoxia inducible lipid droplet associated	69573	1.35057e-06	1.712
Itga5	integrin alpha 5 (fibronectin receptor alpha)	16402	6.38238e-08	1.73123
Abca3	ATP-binding cassette, sub-family A (ABC1), member 3	27410	5.36465e-11	-13.085
Clip1	CAP-GLY domain containing linker protein 1	56430	2.25928e-06	1.92004
Evi5	ecotropic viral integration site 5	14020	1.48784e-07	-2.74205
Mcts1	malignant T cell amplified sequence 1	68995	4.58941e-07	1.87964
Cyp2a5	cytochrome P450, family 2, subfamily a, polypeptide 5	13087	1.10811e-08	-11.5646
Ak1	adenylate kinase 1	11636	2.28214e-09	7.96164
Slc4a2	solute carrier family 4 (anion exchanger), member 2	20535	6.73989e-06	-1.84408
Rab1b	RAB1B, member RAS oncogene family	76308	0.000102952	1.8143
Tmem64	transmembrane protein 64	100201	1.81587e-06	-1.81663
Aldh3a2	aldehyde dehydrogenase family 3, subfamily A2	11671	1.93835e-10	-4.55403
Gm4415	predicted gene 4415	100043402	4.21011e-05	-3.75127
Lyve1	lymphatic vessel endothelial hyaluronan receptor 1	114332	4.09855e-05	2.10497
Ube2d3	ubiquitin-conjugating enzyme E2D 3 (UBC4/5 homolog, yeast)	66105	4.02166e-07	2.0018
Dars	aspartyl-tRNA synthetase	226414	2.48853e-08	1.87013
Akap1	A kinase (PRKA) anchor protein 1	11640	1.35013e-06	1.53797
Tnk1	tyrosine kinase, non-receptor, 1	83813	1.80109e-07	-1.52098
Myl6	myosin, light polypeptide 6, alkali, smooth muscle and non-muscle	17904	1.50126e-05	-2.12598
Hspb6	heat shock protein, alpha-crystallin-related, B6	243912	1.14582e-11	43.6902
Mpv17	MpV17 mitochondrial inner membrane protein	17527	0.000110529	1.56459
Cyp2d9	cytochrome P450, family 2, subfamily d, polypeptide 9	13105	2.79712e-11	-27.8315
Rusc2	RUN and SH3 domain containing 2	100213	5.43345e-07	2.34422
AI317395	expressed sequence AI317395	215929	7.69983e-10	-11.4563
Arap3	ArfGAP with RhoGAP domain, ankyrin repeat and PH domain 3	106952	5.85287e-09	2.28479
Msi2	Musashi homolog 2 (Drosophila)	76626	3.57299e-05	1.70536
Sdcbp	syndecan binding protein	53378	1.89455e-05	1.66833
Ppp1r1a	protein phosphatase 1, regulatory (inhibitor) subunit 1A	58200	5.87679e-11	-19.3709
Tuba8	tubulin, alpha 8	53857	2.48048e-10	10.6257
Kpna3	karyopherin (importin) alpha 3	16648	2.61251e-05	1.67594
Lpin1	lipin 1	14245	7.6145e-07	2.45882
Mrpl3	mitochondrial ribosomal protein L3	94062	2.43556e-09	3.70903
Sec61b	Sec61 beta subunit	66212	1.63002e-07	-1.75475
Nrd1	nardilysin, N-arginine dibasic convertase, NRD convertase 1	230598	2.46554e-08	1.88554
Slc48a1	solute carrier family 48 (heme transporter), member 1	67739	1.83094e-09	-3.3348
Me1	malic enzyme 1, NADP(+)-dependent, cytosolic	17436	2.92647e-08	-2.37127
Lrig1	leucine-rich repeats and immunoglobulin-like domains 1	16206	2.63004e-05	1.67073
Eno3	enolase 3, beta muscle	13808	1.02953e-12	63.571
Kcmf1	potassium channel modulatory factor 1	74287	7.46335e-07	1.63583
Pde6d	phosphodiesterase 6D, cGMP-specific, rod, delta	18582	4.5003e-07	1.81276
Coq10a	coenzyme Q10 homolog A (yeast)	210582	1.98223e-11	9.4227
Hrsp12	heat-responsive protein 12	15473	1.05543e-09	-11.7154
Gnpat	glyceronephosphate O-acyltransferase	14712	7.27298e-09	2.40881
Sema4a	sema domain, immunoglobulin domain (Ig), transmembrane domain (TM) and short cytoplasmic domain, (semaphorin) 4A	20351	9.16251e-09	-7.28539
Phpt1	phosphohistidine phosphatase 1	75454	0.000383847	1.63214
Ar	androgen receptor	11835	4.44737e-06	-1.77443
Rnf181	ring finger protein 181	66510	3.10303e-06	-2.1255
Fry	furry homolog (Drosophila)	320365	2.22832e-08	2.78626
Rcl1	RNA terminal phosphate cyclase-like 1	59028	1.7709e-08	-1.81503
Hr	hairless	15460	9.04912e-06	2.89748
Acsm3	acyl-CoA synthetase medium-chain family member 3	20216	1.34606e-10	-17.5711
Slc22a19	solute carrier family 22 (organic anion transporter), member 19	207151	3.28499e-06	-2.88951
Rbpms	RNA binding protein gene with multiple splicing	19663	2.47263e-05	1.52797
Dtnbp1	dystrobrevin binding protein 1	94245	6.23293e-06	1.83665
Nme7	non-metastatic cells 7, protein expressed in (nucleoside-diphosphate kinase)	171567	1.93853e-05	-2.7785
Serbp1	serpine1 mRNA binding protein 1	66870	1.07135e-05	1.92954
Slx4	SLX4 structure-specific endonuclease subunit homolog (S. cerevisiae)	52864	2.96923e-07	-2.33605
Ets2	E26 avian leukemia oncogene 2, 3' domain	23872	3.15525e-08	1.85807
Inmt	indolethylamine N-methyltransferase	21743	4.05091e-08	-35.9666
Slc35e3	solute carrier family 35, member E3	215436	1.68832e-08	-4.49919
Cib1	calcium and integrin binding 1 (calmyrin)	23991	6.42035e-11	-10.0114
Sp5	trans-acting transcription factor 5	64406	1.6152e-09	-4.23899
Upb1	ureidopropionase, beta	103149	5.44195e-09	-6.21061
Znhit3	zinc finger, HIT type 3	448850	1.01075e-06	1.62083
Renbp	renin binding protein	19703	1.70231e-08	-4.20945
Srf	serum response factor	20807	2.30321e-07	2.5448
Rabggta	Rab geranylgeranyl transferase, a subunit	56187	3.79686e-06	-2.2024
Ifitm3	interferon induced transmembrane protein 3	66141	7.52099e-06	2.21201
Aldh4a1	aldehyde dehydrogenase 4 family, member A1	212647	2.74277e-08	-2.75006
Slc22a5	solute carrier family 22 (organic cation transporter), member 5	20520	5.88105e-07	-3.82823
Tmem56	transmembrane protein 56	99887	1.4058e-05	-1.97282
Ttr	transthyretin	22139	8.42102e-07	-12.3854
Sh3kbp1	SH3-domain kinase binding protein 1	58194	6.10638e-06	2.94243
Nubp1	nucleotide binding protein 1	26425	5.16742e-07	-1.85892
Cyp4a12b	cytochrome P450, family 4, subfamily a, polypeptide 12B	13118	1.29754e-08	-5.18857
Sun2	Sad1 and UNC84 domain containing 2	223697	3.48583e-06	2.28081
Proc	protein C	19123	6.68656e-09	-3.61554
Ntsr2	neurotensin receptor 2	18217	3.56313e-05	1.52666
Naa38	N(alpha)-acetyltransferase 38, NatC auxiliary subunit	76522	3.6413e-07	1.88237
Efhd1	EF hand domain containing 1	98363	7.04896e-06	-2.47463
Aip	aryl-hydrocarbon receptor-interacting protein	11632	4.66741e-05	1.52247
Aldh2	aldehyde dehydrogenase 2, mitochondrial	11669	2.46905e-07	-2.07018
Sparcl1	SPARC-like 1	13602	4.54595e-07	1.71041
Slc12a1	solute carrier family 12, member 1	20495	1.64135e-08	-16.9516
Mpi	mannose phosphate isomerase	110119	5.94055e-07	2.10815
Ttn	titin	22138	0.000521286	1.82456
Cryz	crystallin, zeta	12972	1.41174e-07	-2.58322
Hmgn2	high mobility group nucleosomal binding domain 2	15331	3.89025e-05	1.66121
Rpl12	ribosomal protein L12	269261	5.2786e-07	2.07447
Ttc3	tetratricopeptide repeat domain 3	22129	1.83079e-06	2.20635
Wfdc2	WAP four-disulfide core domain 2	67701	7.83215e-10	-26.5886
Fitm2	fat storage-inducing transmembrane protein 2	228859	3.81534e-10	4.74048
Gnb5	guanine nucleotide binding protein (G protein), beta 5	14697	6.5184e-07	1.57414
Amotl1	angiomotin-like 1	75723	1.71277e-08	2.01186
Gss	glutathione synthetase	14854	4.07939e-10	-6.15966
Serpinf2	serine (or cysteine) peptidase inhibitor, clade F, member 2	18816	4.35328e-10	-34.7662
Enpp1	ectonucleotide pyrophosphatase/phosphodiesterase 1	18605	5.90346e-06	-1.5947
Vldlr	very low density lipoprotein receptor	22359	8.23683e-09	4.04082
Abca8a	ATP-binding cassette, sub-family A (ABC1), member 8a	217258	1.46687e-07	1.83034
Gbas	glioblastoma amplified sequence	14467	2.32661e-11	7.01113
Gtf2h1	general transcription factor II H, polypeptide 1	14884	4.9818e-07	-1.50547
Rab8b	RAB8B, member RAS oncogene family	235442	1.76575e-07	1.56072
Lrrc27	leucine rich repeat containing 27	76612	1.60511e-06	1.87379
Ppp3cb	protein phosphatase 3, catalytic subunit, beta isoform	19056	2.34219e-09	2.98207
Shisa5	shisa homolog 5 (Xenopus laevis)	66940	7.52915e-06	-1.88373
Pxmp4	peroxisomal membrane protein 4	59038	1.48913e-07	-2.41864
Zhx1	zinc fingers and homeoboxes 1	22770	2.60542e-07	1.61137
Slc29a1	solute carrier family 29 (nucleoside transporters), member 1	63959	3.67021e-07	1.56892
Sgk2	serum/glucocorticoid regulated kinase 2	27219	1.7084e-10	-8.82288
Agpat2	1-acylglycerol-3-phosphate O-acyltransferase 2 (lysophosphatidic acid acyltransferase, beta)	67512	0.000185557	1.63429
Pi4k2b	phosphatidylinositol 4-kinase type 2 beta	67073	2.12709e-07	-1.55703
Adsl	adenylosuccinate lyase	11564	1.24642e-06	2.0853
Psmb7	proteasome (prosome, macropain) subunit, beta type 7	19177	6.907e-07	2.0002
Mrpl30	mitochondrial ribosomal protein L30	107734	8.2217e-09	4.47206
Mfge8	milk fat globule-EGF factor 8 protein	17304	3.59254e-05	1.54586
Golga3	golgi autoantigen, golgin subfamily a, 3	269682	5.74135e-07	2.21854
Krt7	keratin 7	110310	6.36825e-08	-3.72395
Slc41a3	solute carrier family 41, member 3	71699	1.21561e-07	1.66526
Rasip1	Ras interacting protein 1	69903	1.94412e-07	1.74626
Gm12657	predicted gene 12657	667250	0.000106119	1.51618
Prr15l	proline rich 15-like	217138	9.8908e-11	-8.89006
Gata3	GATA binding protein 3	14462	4.33323e-07	-1.56127
Hist1h2ai	histone cluster 1, H2ai	319191	1.53336e-06	-2.47201
Lars	leucyl-tRNA synthetase	107045	4.66922e-07	1.67933
Osbpl3	oxysterol binding protein-like 3	71720	1.81269e-06	-2.82558
Fam3c	family with sequence similarity 3, member C	27999	1.20109e-06	2.01923
Pcyt2	phosphate cytidylyltransferase 2, ethanolamine	68671	3.15364e-07	-1.96258
Rcl1	RNA terminal phosphate cyclase-like 1	59028	7.87362e-08	-1.75636
Large	like-glycosyltransferase	16795	1.762e-08	3.54224
Epb4.9	erythrocyte protein band 4.9	13829	2.7874e-11	-6.98306
Rangap1	RAN GTPase activating protein 1	19387	2.03261e-07	-1.5919
Sars	seryl-aminoacyl-tRNA synthetase	20226	3.94478e-06	-1.62972
Ptprd	protein tyrosine phosphatase, receptor type, D	19266	9.99772e-09	-2.81737
H2-T23	histocompatibility 2, T region locus 23	15040	8.01797e-05	-1.7762
Vill	villin-like	22351	8.83105e-08	-1.98689
Cml2	camello-like 2	93673	6.34646e-07	-1.69588
Naa35	N(alpha)-acetyltransferase 35, NatC auxiliary subunit	78689	1.16803e-07	2.05174
Lrrc20	leucine rich repeat containing 20	216011	4.26158e-08	2.17281
Defb19	defensin beta 19	246700	7.19275e-07	-1.70562
Ifitm1	interferon induced transmembrane protein 1	68713	0.0161038	-1.5272
Lipa	lysosomal acid lipase A	16889	6.05964e-07	-4.13552
Prr5	proline rich 5 (renal)	109270	1.87728e-07	-1.9094
Igsf1	immunoglobulin superfamily, member 1	209268	1.54086e-07	3.43112
Myl12a	myosin, light chain 12A, regulatory, non-sarcomeric	67268	1.09966e-09	3.38437
Vegfc	vascular endothelial growth factor C	22341	8.58285e-07	1.60777
Parp2	poly (ADP-ribose) polymerase family, member 2	11546	4.49664e-05	1.50943
Hdgf	hepatoma-derived growth factor	15191	5.09225e-06	-1.88373
Iyd	iodotyrosine deiodinase	70337	3.84979e-10	-9.34296
Supt3h	suppressor of Ty 3 homolog (S. cerevisiae)	109115	8.6383e-05	1.60758
Cd63	CD63 antigen	12512	9.98731e-10	-5.61179
Hps1	Hermansky-Pudlak syndrome 1 homolog (human)	192236	3.39774e-07	-1.70014
Gaa	glucosidase, alpha, acid	14387	3.059e-06	1.54419
Adra2b	adrenergic receptor, alpha 2b	11552	5.20196e-07	-4.26119
Acbd4	acyl-Coenzyme A binding domain containing 4	67131	7.29747e-11	-5.60565
Folr2	folate receptor 2 (fetal)	14276	7.57366e-05	1.85504
Ccs	copper chaperone for superoxide dismutase	12460	5.41383e-09	-4.89887
Elp2	elongation protein 2 homolog (S. cerevisiae)	58523	6.73294e-07	-1.69323
Ptms	parathymosin	69202	2.01274e-05	-1.61792
Cyp27a1	cytochrome P450, family 27, subfamily a, polypeptide 1	104086	7.85996e-07	-1.83259
Ndufa3	NADH dehydrogenase (ubiquinone) 1 alpha subcomplex, 3	66091	3.38616e-07	1.71749
Park7	Parkinson disease (autosomal recessive, early onset) 7	57320	4.66527e-07	-1.92597
Ptprs	protein tyrosine phosphatase, receptor type, S	19280	1.24739e-06	1.61378
Nme7	non-metastatic cells 7, protein expressed in (nucleoside-diphosphate kinase)	171567	4.19226e-05	-2.68195
Mtch2	mitochondrial carrier homolog 2 (C. elegans)	56428	5.9104e-07	3.31982
Pf4	platelet factor 4	56744	5.1879e-08	2.9234
Fgfr1op2	FGFR1 oncogene partner 2	67529	9.60096e-06	1.65622
Lpin1	lipin 1	14245	2.49201e-07	2.69743
Wipi1	WD repeat domain, phosphoinositide interacting 1	52639	6.67376e-07	2.19878
Sparc	secreted acidic cysteine rich glycoprotein	20692	5.80719e-07	3.12592
Esm1	endothelial cell-specific molecule 1	71690	2.87077e-09	-6.66206
Ppm1m	protein phosphatase 1M	67905	1.31106e-06	-1.68711
Ubiad1	UbiA prenyltransferase domain containing 1	71707	5.20135e-07	-2.25868
Lrba	LPS-responsive beige-like anchor	80877	7.18295e-07	-2.08838
Aida	axin interactor, dorsalization associated	108909	6.63589e-08	1.93405
Ripk4	receptor-interacting serine-threonine kinase 4	72388	4.74327e-08	-2.49383
Mylk3	myosin light chain kinase 3	213435	5.11738e-09	5.36161
Bcl2l13	BCL2-like 13 (apoptosis facilitator)	94044	1.59483e-09	2.4919
Lrtm1	leucine-rich repeats and transmembrane domains 1	319476	2.50337e-11	16.5547
Mocs2	molybdenum cofactor synthesis 2	17434	8.06289e-07	-2.15733
F13a1	coagulation factor XIII, A1 subunit	74145	3.49702e-05	2.84385
Zfp97	zinc finger protein 97	22759	0.000191883	1.5736
Lrfn3	leucine rich repeat and fibronectin type III domain containing 3	233067	1.94724e-05	-1.52526
Igfbp4	insulin-like growth factor binding protein 4	16010	5.65466e-10	-7.46939
Arl2bp	ADP-ribosylation factor-like 2 binding protein	107566	1.39976e-05	1.53158
Epb4.1l1	erythrocyte protein band 4.1-like 1	13821	1.71489e-06	-1.58518
Cp	ceruloplasmin	12870	0.00197924	2.1164
Man2b1	mannosidase 2, alpha B1	17159	2.83132e-08	-2.96083
Ube2g1	ubiquitin-conjugating enzyme E2G 1 (UBC7 homolog, C. elegans)	67128	4.6444e-08	2.008
Arpc5	actin related protein 2/3 complex, subunit 5	67771	8.86959e-07	-2.32999
Retsat	retinol saturase (all trans retinol 13,14 reductase)	67442	5.21452e-07	-3.58867
Zcrb1	zinc finger CCHC-type and RNA binding motif 1	67197	1.91963e-07	2.64373
Ptgr2	prostaglandin reductase 2	77219	2.78439e-08	1.94617
Slc35a4	solute carrier family 35, member A4	67843	1.0226e-05	-1.53166
Ccl9	chemokine (C-C motif) ligand 9	20308	0.000199144	2.33342
Hyi	hydroxypyruvate isomerase homolog (E. coli)	68180	5.70246e-08	-7.75151
Tmed10	transmembrane emp24-like trafficking protein 10 (yeast)	68581	3.56008e-08	2.8056
Specc1	sperm antigen with calponin homology and coiled-coil domains 1	432572	1.13271e-08	-1.95233
Fam126b	family with sequence similarity 126, member B	213056	8.02493e-06	-1.65358
Psme1	proteasome (prosome, macropain) 28 subunit, alpha	19186	4.08705e-07	2.70114
C1qb	complement component 1, q subcomponent, beta polypeptide	12260	0.000246674	2.80503
Dync2h1	dynein cytoplasmic 2 heavy chain 1	110350	1.62321e-06	-1.5182
Akr1b3	aldo-keto reductase family 1, member B3 (aldose reductase)	11677	0.000230504	1.69514
Mfn1	mitofusin 1	67414	3.35028e-08	2.79095
Pnpla6	patatin-like phospholipase domain containing 6	50767	2.91011e-08	-2.9392
Rab11fip4	RAB11 family interacting protein 4 (class II)	268451	7.59062e-08	-3.64661
Rbp7	retinol binding protein 7, cellular	63954	0.000118931	5.13089
Cryab	crystallin, alpha B	12955	8.65082e-08	7.83852
Bcs1l	BCS1-like (yeast)	66821	2.17363e-07	1.55686
Necap2	NECAP endocytosis associated 2	66147	1.07592e-06	-2.38956
Dnajc6	DnaJ (Hsp40) homolog, subfamily C, member 6	72685	2.34773e-09	-3.33546
Pdlim1	PDZ and LIM domain 1 (elfin)	54132	8.22328e-09	6.46894
Slc47a1	solute carrier family 47, member 1	67473	1.1155e-09	-7.88744
Ehd1	EH-domain containing 1	13660	7.80279e-06	-1.71379
C1qc	complement component 1, q subcomponent, C chain	12262	8.50224e-05	2.74403
Schip1	schwannomin interacting protein 1	30953	3.68105e-10	4.91708
Car2	carbonic anhydrase 2	12349	0.000264974	-1.52247
Sema4b	sema domain, immunoglobulin domain (Ig), transmembrane domain (TM) and short cytoplasmic domain, (semaphorin) 4B	20352	3.61294e-05	-1.55065
Mdk	midkine	17242	2.01366e-08	-2.81659
Pipox	pipecolic acid oxidase	19193	5.34278e-09	-4.17783
Lrpap1	low density lipoprotein receptor-related protein associated protein 1	16976	6.26979e-11	-5.26883
Aldoa	aldolase A, fructose-bisphosphate	11674	4.86722e-06	2.42045
Dnase1	deoxyribonuclease I	13419	6.52158e-10	-21.9099
Pnpla6	patatin-like phospholipase domain containing 6	50767	8.44924e-09	-2.21708
Hao2	hydroxyacid oxidase 2	56185	4.88957e-05	-3.22867
Idua	iduronidase, alpha-L-	15932	8.2257e-08	1.72842
Eif2ak1	eukaryotic translation initiation factor 2 alpha kinase 1	15467	2.02447e-06	-2.08123
Ctsc	cathepsin C	13032	1.44372e-06	1.85071
Mapkapk2	MAP kinase-activated protein kinase 2	17164	5.96883e-07	2.28644
Tssc1	tumor suppressing subtransferable candidate 1	380752	3.75417e-07	-1.72131
Fxyd1	FXYD domain-containing ion transport regulator 1	56188	2.97404e-06	2.60143
Cytip	cytohesin 1 interacting protein	227929	1.11856e-08	-2.08882
Kcnj8	potassium inwardly-rectifying channel, subfamily J, member 8	16523	8.68208e-08	1.72223
Spint1	serine protease inhibitor, Kunitz type 1	20732	3.67706e-06	-1.89698
Gadd45g	growth arrest and DNA-damage-inducible 45 gamma	23882	0.00264405	-1.58355
Hdhd3	haloacid dehalogenase-like hydrolase domain containing 3	72748	1.93814e-06	-1.63618
Hnf4a	hepatic nuclear factor 4, alpha	15378	3.59326e-11	-16.9767
Casz1	castor homolog 1, zinc finger (Drosophila)	69743	1.05815e-05	1.88742
Atp5g2	ATP synthase, H+ transporting, mitochondrial F0 complex, subunit C2 (subunit 9)	67942	6.00456e-07	1.7855
Cldn5	claudin 5	12741	4.67645e-06	2.51145
Actn2	actinin alpha 2	11472	8.30879e-13	97.8176
Ubqln1	ubiquilin 1	56085	1.18795e-05	-1.75175
Pkig	protein kinase inhibitor, gamma	18769	2.56243e-10	6.33142
Btd	biotinidase	26363	6.64455e-09	-2.12968
Klra3	killer cell lectin-like receptor, subfamily A, member 3	16634	3.24941e-06	1.71731
Nid1	nidogen 1	18073	1.59411e-06	1.57517
Tmc6	transmembrane channel-like gene family 6	217353	7.34461e-07	-2.34887
Kcna5	potassium voltage-gated channel, shaker-related subfamily, member 5	16493	2.64004e-06	1.57434
Slc26a1	solute carrier family 26 (sulfate transporter), member 1	231583	3.08927e-06	-2.21885
Clptm1	cleft lip and palate associated transmembrane protein 1	56457	1.69935e-06	-2.10849
Dnm1l	dynamin 1-like	74006	9.47403e-06	2.07615
Cdnf	cerebral dopamine neurotrophic factor	227526	3.71767e-09	2.04351
Lbh	limb-bud and heart	77889	1.69367e-08	8.85952
Acaa1a	acetyl-Coenzyme A acyltransferase 1A	113868	8.09027e-08	-1.94128
Csde1	cold shock domain containing E1, RNA binding	229663	1.08486e-07	2.79288
Eif2s3y	eukaryotic translation initiation factor 2, subunit 3, structural gene Y-linked	26908	0.0001283	-2.51442
Fhit	fragile histidine triad gene	14198	2.03495e-06	-1.55313
Fcer1g	Fc receptor, IgE, high affinity I, gamma polypeptide	14127	0.000258979	1.99904
Hist1h2bc	histone cluster 1, H2bc	68024	0.000527147	-1.51028
Mgmt	O-6-methylguanine-DNA methyltransferase	17314	3.16993e-06	1.60694
Dnlz	DNL-type zinc finger	52838	7.54475e-07	1.64179
Tsc22d1	TSC22 domain family, member 1	21807	4.3084e-05	2.02078
Evc	Ellis van Creveld gene homolog (human)	59056	3.34859e-09	-6.10962
Ehd4	EH-domain containing 4	98878	6.93025e-07	1.92498
Cobl	cordon-bleu	12808	1.46494e-08	-1.91173
Ckmt1	creatine kinase, mitochondrial 1, ubiquitous	12716	9.28999e-09	-5.38833
Dpp3	dipeptidylpeptidase 3	75221	7.62539e-06	-1.82232
Nedd4l	neural precursor cell expressed, developmentally down-regulated gene 4-like	83814	8.49002e-08	-2.04877
Coasy	Coenzyme A synthase	71743	2.46481e-08	-10.7223
E2f6	E2F transcription factor 6	50496	1.96555e-09	5.71687
Pdk3	pyruvate dehydrogenase kinase, isoenzyme 3	236900	3.35094e-08	-1.90856
Col8a1	collagen, type VIII, alpha 1	12837	6.34162e-06	1.58456
Sun2	Sad1 and UNC84 domain containing 2	223697	5.57554e-10	2.92813
Fermt2	fermitin family homolog 2 (Drosophila)	218952	1.90173e-08	2.41434
Fam49b	family with sequence similarity 49, member B	223601	3.89888e-08	2.47062
Hn1	hematological and neurological expressed sequence 1	15374	7.40003e-08	4.51714
Bpnt1	bisphosphate 3'-nucleotidase 1	23827	4.17295e-05	-1.5318
Chrna4	cholinergic receptor, nicotinic, alpha polypeptide 4	11438	1.0366e-07	-3.2083
Cda	cytidine deaminase	72269	4.44676e-10	-13.6258
Tmem5	transmembrane protein 5	216395	5.33128e-06	1.54435
Dak	dihydroxyacetone kinase 2 homolog (yeast)	225913	4.40601e-12	-11.0583
Ebf3	early B cell factor 3	13593	6.37198e-08	2.3853
Alpk3	alpha-kinase 3	116904	8.20249e-10	9.44225
Stx3	syntaxin 3	20908	5.51784e-08	-2.52723
Fnip1	folliculin interacting protein 1	216742	5.43093e-05	1.56933
Murc	muscle-related coiled-coil protein	68016	2.40702e-10	10.6011
Rtn3	reticulon 3	20168	2.87245e-08	-2.8399
Tmem143	transmembrane protein 143	70209	2.2048e-07	1.95358
Akr1a1	aldo-keto reductase family 1, member A1 (aldehyde reductase)	58810	5.0691e-09	-6.45102
Cwh43	cell wall biogenesis 43 C-terminal homolog (S. cerevisiae)	231293	1.83223e-08	-2.20186
Lrpprc	leucine-rich PPR-motif containing	72416	8.62884e-05	1.64608
Hbb-b1	hemoglobin, beta adult major chain	15129	0.00110569	2.39732
Sidt2	SID1 transmembrane family, member 2	214597	9.40846e-06	-1.66444
Dst	dystonin	13518	6.48252e-05	1.88933
Cnst	consortin, connexin sorting protein	226744	6.19831e-07	2.12271
Nt5c3l	5'-nucleotidase, cytosolic III-like	68106	2.40495e-06	1.58153
Sdhb	succinate dehydrogenase complex, subunit B, iron sulfur (Ip)	67680	6.24824e-06	2.82001
Polr2d	polymerase (RNA) II (DNA directed) polypeptide D	69241	7.7704e-06	1.56859
Erlin1	ER lipid raft associated 1	226144	3.71254e-09	-3.393
Pygm	muscle glycogen phosphorylase	19309	1.97949e-09	7.82267
Coq3	coenzyme Q3 homolog, methyltransferase (yeast)	230027	6.00648e-06	1.50028
Adprhl1	ADP-ribosylhydrolase like 1	234072	1.97335e-12	19.9047
Ola1	Obg-like ATPase 1	67059	1.7369e-06	1.54615
Dcakd	dephospho-CoA kinase domain containing	68087	5.77471e-08	3.0731
Nedd1	neural precursor cell expressed, developmentally down-regulated gene 1	17997	1.20271e-07	2.65138
AI597479	expressed sequence AI597479	98404	4.19355e-06	1.64033
Vps11	vacuolar protein sorting 11 (yeast)	71732	6.45235e-07	-1.50541
Abat	4-aminobutyrate aminotransferase	268860	8.83547e-09	-5.03719
Haao	3-hydroxyanthranilate 3,4-dioxygenase	107766	3.44753e-10	-17.7143
Slc39a11	solute carrier family 39 (metal ion transporter), member 11	69806	3.25579e-09	-2.60688
Elovl1	elongation of very long chain fatty acids (FEN1/Elo2, SUR4/Elo3, yeast)-like 1	54325	5.65802e-07	-2.37795
Osbpl6	oxysterol binding protein-like 6	99031	3.04465e-06	-2.95757
Nucb1	nucleobindin 1	18220	1.01083e-05	-1.62476
Tnfrsf12a	tumor necrosis factor receptor superfamily, member 12a	27279	2.73547e-05	2.54609
Antxr2	anthrax toxin receptor 2	71914	5.3852e-09	6.3504
Fads1	fatty acid desaturase 1	76267	1.84904e-07	-2.37645
Slc25a17	solute carrier family 25 (mitochondrial carrier, peroxisomal membrane protein), member 17	20524	4.36667e-07	-2.11147
Rbbp7	retinoblastoma binding protein 7	245688	2.1554e-05	1.76882
Dld	dihydrolipoamide dehydrogenase	13382	1.31084e-05	2.19312
Cep63	centrosomal protein 63	28135	9.47554e-05	1.53879
Bzw1	basic leucine zipper and W2 domains 1	66882	1.14983e-06	-1.74845
Ffar3	free fatty acid receptor 3	233080	1.4384e-06	2.44997
BC025446	cDNA sequence BC025446	223631	3.5623e-10	-5.55525
Acsm2	acyl-CoA synthetase medium-chain family member 2	233799	5.69208e-07	-1.97355
Dpysl2	dihydropyrimidinase-like 2	12934	5.1224e-07	2.48989
Myzap	myocardial zonula adherens protein	102371	4.89222e-11	19.9502
Mfap1b	microfibrillar-associated protein 1B	100034361	1.7789e-06	1.5662
Slc22a23	solute carrier family 22, member 23	73102	6.20121e-07	-1.96045
Nudt19	nudix (nucleoside diphosphate linked moiety X)-type motif 19	110959	1.70049e-08	-6.20164
Bicd2	bicaudal D homolog 2 (Drosophila)	76895	7.3427e-11	3.59945
Fkbp1a	FK506 binding protein 1a	14225	1.87233e-06	1.95738
Rpa3	replication protein A3	68240	8.93334e-06	1.88743
Sipa1l2	signal-induced proliferation-associated 1 like 2	244668	2.71488e-06	1.93354
Fxyd2	FXYD domain-containing ion transport regulator 2	11936	3.08526e-12	-65.1413
Dph1	DPH1 homolog (S. cerevisiae)	116905	4.90273e-07	-1.87839
Klk1b27	kallikrein 1-related peptidase b27	16619	1.63646e-10	-23.9399
Spint1	serine protease inhibitor, Kunitz type 1	20732	7.31658e-12	-14.5988
Timm8b	translocase of inner mitochondrial membrane 8 homolog b (yeast)	30057	5.13119e-07	2.14733
Yipf3	Yip1 domain family, member 3	28064	2.58936e-05	-1.51358
Nav1	neuron navigator 1	215690	4.31171e-07	2.10195
Tm2d2	TM2 domain containing 2	69742	1.01685e-06	-2.21507
Dnajb4	DnaJ (Hsp40) homolog, subfamily B, member 4	67035	4.49033e-05	1.50152
Fam92a	family with sequence similarity 92, member A	68099	1.85951e-07	2.21129
Cyp2e1	cytochrome P450, family 2, subfamily e, polypeptide 1	13106	8.2424e-10	-74.7541
Cldn10	claudin 10	58187	1.41037e-11	-27.6134
Lrrc39	leucine rich repeat containing 39	109245	1.7797e-09	2.69783
Slc26a4	solute carrier family 26, member 4	23985	1.70193e-09	-5.18921
Ctsz	cathepsin Z	64138	6.48039e-07	-3.07484
Ahnak2	AHNAK nucleoprotein 2	100041194	7.15417e-07	1.74595
Tnfaip1	tumor necrosis factor, alpha-induced protein 1 (endothelial)	21927	8.21912e-06	1.56716
Nrap	nebulin-related anchoring protein	18175	4.01769e-10	7.08719
Inppl1	inositol polyphosphate phosphatase-like 1	16332	7.13437e-07	2.42234
Letmd1	LETM1 domain containing 1	68614	6.54346e-07	-1.94315
Rhbg	Rhesus blood group-associated B glycoprotein	58176	2.36027e-06	-1.68626
Uqcrh	ubiquinol-cytochrome c reductase hinge protein	66576	5.59413e-07	1.9012
Nr1h3	nuclear receptor subfamily 1, group H, member 3	22259	1.72397e-05	-2.2405
Gpr137b-ps	G protein-coupled receptor 137B, pseudogene	664862	2.16222e-08	-3.87271
Pck1	phosphoenolpyruvate carboxykinase 1, cytosolic	18534	1.03348e-05	-1.68426
Nudt7	nudix (nucleoside diphosphate linked moiety X)-type motif 7	67528	3.0228e-07	2.95903
Brd7	bromodomain containing 7	26992	1.30698e-07	1.73463
Ctns	cystinosis, nephropathic	83429	3.29539e-07	-1.68378
Htatsf1	HIV TAT specific factor 1	72459	1.22588e-06	2.0223
Sostdc1	sclerostin domain containing 1	66042	9.43152e-08	-4.79473
Dus1l	dihydrouridine synthase 1-like (S. cerevisiae)	68730	3.36756e-07	-1.74086
Ttyh2	tweety homolog 2 (Drosophila)	117160	2.60266e-08	-1.9593
Scn4b	sodium channel, type IV, beta	399548	0.00472886	1.793
C1qbp	complement component 1, q subcomponent binding protein	12261	1.81633e-07	2.7571
Taf9	TAF9 RNA polymerase II, TATA box binding protein (TBP)-associated factor	108143	2.85499e-06	1.56114
Csad	cysteine sulfinic acid decarboxylase	246277	4.02282e-11	-8.37274
Asl	argininosuccinate lyase	109900	6.71409e-05	-1.63333
Psca	prostate stem cell antigen	72373	1.23162e-06	-4.27784
Mrrf	mitochondrial ribosome recycling factor	67871	6.08903e-09	2.08911
Egf	epidermal growth factor	13645	8.40611e-10	-16.4077
Rrad	Ras-related associated with diabetes	56437	4.04513e-07	7.29491
Pcdh12	protocadherin 12	53601	6.28779e-05	1.55046
Srrt	serrate RNA effector molecule homolog (Arabidopsis)	83701	2.57218e-06	-1.56845
Syncrip	synaptotagmin binding, cytoplasmic RNA interacting protein	56403	2.46781e-07	2.13382
Ngef	neuronal guanine nucleotide exchange factor	53972	7.07853e-08	-1.93848
Rnf207	ring finger protein 207	433809	1.19244e-06	1.52287
Rai14	retinoic acid induced 14	75646	1.40149e-05	-1.81752
Gpd2	glycerol phosphate dehydrogenase 2, mitochondrial	14571	1.34324e-07	-2.14268
Ssbp2	single-stranded DNA binding protein 2	66970	4.38563e-07	1.50467
Kif1b	kinesin family member 1B	16561	8.44089e-07	2.41281
LOC100046650	PRELI domain-containing protein 1, mitochondrial-like	100046650	1.29213e-08	-3.92137
Gm6548	eukaryotic translation elongation factor 1 alpha 1 pseudogene	625054	3.58847e-07	-2.30989
Napsa	napsin A aspartic peptidase	16541	3.29148e-08	-34.2243
Gfod1	glucose-fructose oxidoreductase domain containing 1	328232	1.31498e-06	2.10849
Pkp4	plakophilin 4	227937	0.000161889	-1.75817
Rab25	RAB25, member RAS oncogene family	53868	6.2065e-08	-1.67465
Ndufb3	NADH dehydrogenase (ubiquinone) 1 beta subcomplex 3	66495	4.27705e-07	2.07204
Etfa	electron transferring flavoprotein, alpha polypeptide	110842	1.27016e-08	2.52082
Rpn2	ribophorin II	20014	4.66882e-07	-2.00877
Ptpn11	protein tyrosine phosphatase, non-receptor type 11	19247	0.00012599	1.68882
Cyp51	cytochrome P450, family 51	13121	2.77234e-06	-3.11843
Ftsjd2	FtsJ methyltransferase domain containing 2	74157	9.779e-06	1.64835
N6amt2	N-6 adenine-specific DNA methyltransferase 2 (putative)	68043	3.4906e-07	2.34249
Itgb6	integrin beta 6	16420	7.98335e-07	-3.04256
Rpl3	ribosomal protein L3	27367	1.53315e-06	-1.67065
Tfrc	transferrin receptor	22042	0.00938363	-1.69967
Chd3	chromodomain helicase DNA binding protein 3	216848	8.7671e-08	-3.18422
Amz2	archaelysin family metallopeptidase 2	13929	1.26804e-07	1.92258
Ckap5	cytoskeleton associated protein 5	75786	2.20747e-06	1.56162
Hpn	hepsin	15451	1.00115e-08	-4.79624
Gnptg	N-acetylglucosamine-1-phosphotransferase, gamma subunit	214505	1.15356e-08	-3.14162
Bag3	BCL2-associated athanogene 3	29810	1.51264e-10	5.55565
Acot8	acyl-CoA thioesterase 8	170789	7.18797e-06	-1.91371
Wdr34	WD repeat domain 34	71820	5.10259e-06	-1.59371
Rhobtb3	Rho-related BTB domain containing 3	73296	1.09109e-06	1.86238
Gpr22	G protein-coupled receptor 22	73010	5.8772e-09	6.76407
Pold2	polymerase (DNA directed), delta 2, regulatory subunit	18972	4.86051e-06	1.50187
Krtcap3	keratinocyte associated protein 3	69815	3.58854e-08	-2.27377
Sgcb	sarcoglycan, beta (dystrophin-associated glycoprotein)	24051	2.68956e-10	6.71453
Cldn12	claudin 12	64945	1.48907e-07	-2.68098
Tfcp2l1	transcription factor CP2-like 1	81879	3.32381e-12	-15.5751
Fam158a	family with sequence similarity 158, member A	85308	4.51564e-07	2.48341
Gm16517	predicted gene, Gm16517	110012	7.55167e-07	-1.50287
Prickle3	prickle homolog 3 (Drosophila)	54630	2.78445e-05	1.72528
Serbp1	serpine1 mRNA binding protein 1	66870	5.28509e-07	1.9058
Prdx3	peroxiredoxin 3	11757	1.85267e-05	2.46455
Wipi1	WD repeat domain, phosphoinositide interacting 1	52639	6.4295e-07	2.05768
Nsa2	NSA2 ribosome biogenesis homolog (S. cerevisiae)	59050	3.92769e-08	1.9326
Prodh2	proline dehydrogenase (oxidase) 2	56189	2.51811e-07	-6.21103
Rhobtb1	Rho-related BTB domain containing 1	69288	2.66607e-06	1.73
Defb29	defensin beta 29	75400	2.8783e-10	-13.111
Myh6	myosin, heavy polypeptide 6, cardiac muscle, alpha	17888	8.2208e-11	23.5995
Clcnkb	chloride channel Kb	56365	1.11759e-09	-30.9475
Ccbl1	cysteine conjugate-beta lyase 1	70266	1.06333e-07	-2.20156
Ttll1	tubulin tyrosine ligase-like 1	319953	5.24261e-09	5.85233
Ift52	intraflagellar transport 52 homolog (Chlamydomonas)	245866	1.21164e-05	-1.65085
Got2	glutamate oxaloacetate transaminase 2, mitochondrial	14719	1.40278e-05	1.70202
Xpr1	xenotropic and polytropic retrovirus receptor 1	19775	0.00016869	-1.8359
Acsl1	acyl-CoA synthetase long-chain family member 1	14081	9.0832e-07	3.97638
Pvrl3	poliovirus receptor-related 3	58998	8.71722e-09	-3.75389
Fam176a	family with sequence similarity 176, member A	232146	4.31557e-06	-1.50625
Inpp5a	inositol polyphosphate-5-phosphatase A	212111	5.79725e-10	6.26924
Inppl1	inositol polyphosphate phosphatase-like 1	16332	2.22717e-06	2.40527
Smyd2	SET and MYND domain containing 2	226830	2.60495e-08	2.41854
Ap1s1	adaptor protein complex AP-1, sigma 1	11769	6.22329e-06	-1.59114
Timm10	translocase of inner mitochondrial membrane 10 homolog (yeast)	30059	1.7883e-07	2.28822
Aldh1l1	aldehyde dehydrogenase 1 family, member L1	107747	1.99128e-10	-6.06481
Mocos	molybdenum cofactor sulfurase	68591	2.9541e-06	-1.77318
AU040320	expressed sequence AU040320	100317	6.9637e-06	-1.6861
Coq7	demethyl-Q 7	12850	3.22369e-07	2.40236
Ppia	peptidylprolyl isomerase A	268373	1.96467e-07	-2.15317
Bves	blood vessel epicardial substance	23828	2.45114e-10	6.15456
Pygl	liver glycogen phosphorylase	110095	8.58902e-07	-2.19753
Rassf3	Ras association (RalGDS/AF-6) domain family member 3	192678	2.1951e-06	2.3313
Fbxo31	F-box protein 31	76454	6.96632e-07	1.93319
Copz1	coatomer protein complex, subunit zeta 1	56447	2.86989e-07	-2.59348
Txnl4a	thioredoxin-like 4A	27366	5.53692e-06	1.97608
Ugt1a6a	UDP glucuronosyltransferase 1 family, polypeptide A6A	94284	9.13223e-09	-2.89286
Erc2	ELKS/RAB6-interacting/CAST family member 2	238988	2.90428e-05	-1.54643
Ppm1f	protein phosphatase 1F (PP2C domain containing)	68606	1.44121e-07	1.74192
Trim8	tripartite motif-containing 8	93679	4.76763e-05	-1.51678
Lamc3	laminin gamma 3	23928	2.53264e-07	-1.61024
Cck	cholecystokinin	12424	1.40791e-05	-1.76011
Acox2	acyl-Coenzyme A oxidase 2, branched chain	93732	5.32895e-09	-9.24255
Lrpprc	leucine-rich PPR-motif containing	72416	3.80511e-06	1.77752
Mdm2	transformed mouse 3T3 cell double minute 2	17246	2.14035e-07	1.54404
Pfkm	phosphofructokinase, muscle	18642	5.27844e-11	10.2078
Chtf8	CTF8, chromosome transmission fidelity factor 8 homolog (S. cerevisiae)	214987	4.30628e-05	-1.63551
Rap2c	RAP2C, member of RAS oncogene family	72065	2.31949e-05	1.52062
Galns	galactosamine (N-acetyl)-6-sulfate sulfatase	50917	9.66975e-09	-2.88912
Gucy1a3	guanylate cyclase 1, soluble, alpha 3	60596	3.15609e-05	1.66458
Cul3	cullin 3	26554	0.00130539	1.50137
Kars	lysyl-tRNA synthetase	85305	4.88998e-06	1.78197
Sdhc	succinate dehydrogenase complex, subunit C, integral membrane protein	66052	7.03094e-07	1.69463
Alox5ap	arachidonate 5-lipoxygenase activating protein	11690	0.000140274	1.78451
Tspo	translocator protein	12257	3.13295e-05	-1.75952
Arf3	ADP-ribosylation factor 3	11842	3.47196e-06	-1.66094
Eef1a2	eukaryotic translation elongation factor 1 alpha 2	13628	1.62504e-13	72.2005
Tspan3	tetraspanin 3	56434	1.65495e-06	2.18711
Slc25a15	solute carrier family 25 (mitochondrial carrier ornithine transporter), member 15	18408	1.3576e-09	-3.66011
Extl1	exostoses (multiple)-like 1	56219	4.89523e-07	1.55942
Scarb2	scavenger receptor class B, member 2	12492	4.66664e-10	2.72918
Mrpl18	mitochondrial ribosomal protein L18	67681	2.42201e-07	2.48272
Nuak2	NUAK family, SNF1-like kinase, 2	74137	3.89228e-06	-8.13819
Mpp1	membrane protein, palmitoylated	17524	6.15588e-07	-2.64457
Coro1c	coronin, actin binding protein 1C	23790	1.93655e-06	-1.79482
Col1a1	collagen, type I, alpha 1	12842	2.22714e-06	1.55726
Ttc7	tetratricopeptide repeat domain 7	225049	6.43016e-06	-1.58749
Slc37a4	solute carrier family 37 (glucose-6-phosphate transporter), member 4	14385	4.92668e-07	-2.32341
Impact	imprinted and ancient	16210	2.78482e-06	1.59013
Ssbp2	single-stranded DNA binding protein 2	66970	2.49485e-07	1.64465
AI314180	expressed sequence AI314180	230249	1.90868e-05	2.0686
Rer1	RER1 retention in endoplasmic reticulum 1 homolog (S. cerevisiae)	67830	1.86067e-06	-1.60213
Pkia	protein kinase inhibitor, alpha	18767	5.52429e-09	7.26949
Itgb1bp2	integrin beta 1 binding protein 2	26549	3.04616e-12	8.96351
Acn9	ACN9 homolog (S. cerevisiae)	71238	7.0497e-08	2.07863
Fahd2a	fumarylacetoacetate hydrolase domain containing 2A	68126	1.75088e-05	-2.09326
Ldb3	LIM domain binding 3	24131	4.3533e-08	2.34702
Sdhaf2	succinate dehydrogenase complex assembly factor 2	66072	1.09116e-08	1.89506
Pkp2	plakophilin 2	67451	3.43023e-09	4.62334
Dzip1l	DAZ interacting protein 1-like	72507	2.50499e-07	-1.50846
Agap1	ArfGAP with GTPase domain, ankyrin repeat and PH domain 1	347722	1.62866e-06	-1.78568
Phlda2	pleckstrin homology-like domain, family A, member 2	22113	8.73707e-08	-3.90032
Fbxo32	F-box protein 32	67731	9.02609e-07	3.00446
Cldn25	claudin 25	224250	9.91118e-06	1.56871
Iah1	isoamyl acetate-hydrolyzing esterase 1 homolog (S. cerevisiae)	67732	7.65383e-10	-4.85506
Cbfa2t3	core-binding factor, runt domain, alpha subunit 2, translocated to, 3 (human)	12398	1.00949e-05	1.91559
Galntl4	UDP-N-acetyl-alpha-D-galactosamine:polypeptide N-acetylgalactosaminyltransferase-like 4	233733	0.00021157	-1.54609
Nfix	nuclear factor I/X	18032	1.33569e-07	1.67227
Lmna	lamin A	16905	1.66793e-05	1.57735
Ndufs2	NADH dehydrogenase (ubiquinone) Fe-S protein 2	226646	9.99541e-07	3.96037
Gpx8	glutathione peroxidase 8 (putative)	69590	3.34482e-07	2.66858
Eef1d	eukaryotic translation elongation factor 1 delta (guanine nucleotide exchange protein)	66656	2.37824e-06	1.56472
Mrpl33	mitochondrial ribosomal protein L33	66845	1.45696e-08	2.43108
Polr1c	polymerase (RNA) I polypeptide C	20016	0.000212034	-1.58873
Dpp3	dipeptidylpeptidase 3	75221	5.7111e-06	-1.94028
Tmem50b	transmembrane protein 50B	77975	1.39129e-07	1.86468
Eltd1	EGF, latrophilin seven transmembrane domain containing 1	170757	4.40625e-05	1.73237
Usp46	ubiquitin specific peptidase 46	69727	4.26292e-08	1.65871
Cndp2	CNDP dipeptidase 2 (metallopeptidase M20 family)	66054	9.5011e-08	-4.80826
Arsb	arylsulfatase B	11881	8.37782e-10	-6.61131
Ugt8a	UDP galactosyltransferase 8A	22239	2.66191e-06	-1.80325
Tmem8	transmembrane protein 8 (five membrane-spanning domains)	60455	9.16567e-11	-7.10608
Pde4a	phosphodiesterase 4A, cAMP specific	18577	8.03738e-07	1.539
Klf7	Kruppel-like factor 7 (ubiquitous)	93691	2.71646e-07	1.93475
Prpf19	PRP19/PSO4 pre-mRNA processing factor 19 homolog (S. cerevisiae)	28000	7.53138e-08	3.32484
Ucp3	uncoupling protein 3 (mitochondrial, proton carrier)	22229	0.0104124	1.5061
Aimp1	aminoacyl tRNA synthetase complex-interacting multifunctional protein 1	13722	5.77497e-08	2.16275
Bnip2	BCL2/adenovirus E1B interacting protein 2	12175	1.31721e-08	2.65845
Hrsp12	heat-responsive protein 12	15473	2.64529e-09	-11.0543
Kcnv2	potassium channel, subfamily V, member 2	240595	2.42917e-07	1.89353
Cldn3	claudin 3	12739	6.58807e-07	-1.56
Uhrf1bp1l	UHRF1 (ICBP90) binding protein 1-like	75089	4.71391e-06	-1.72397
Rpl3l	ribosomal protein L3-like	66211	4.34774e-11	31.0034
Sqle	squalene epoxidase	20775	1.29722e-07	-5.35216
Traf4	TNF receptor associated factor 4	22032	1.07015e-09	-3.6823
Snhg11	small nucleolar RNA host gene 11	319317	3.53806e-05	-1.74834
Grb14	growth factor receptor bound protein 14	50915	3.70664e-07	4.81687
Lamp1	lysosomal-associated membrane protein 1	16783	3.07848e-08	-2.56201
Sec61a1	Sec61 alpha 1 subunit (S. cerevisiae)	53421	3.05332e-06	-1.79187
Mfn2	mitofusin 2	170731	8.78325e-10	3.78279
Exosc5	exosome component 5	27998	1.74507e-06	-1.71124
Dbi	diazepam binding inhibitor	13167	1.83829e-08	-3.32856
Hoxa7	homeobox A7	15404	2.83752e-11	-6.45445
Hnrnpa1	heterogeneous nuclear ribonucleoprotein A1	15382	1.65893e-06	2.26834
Palmd	palmdelphin	114301	5.6319e-09	5.34309
Rtn2	reticulon 2 (Z-band associated protein)	20167	2.45215e-09	7.75593
Vamp3	vesicle-associated membrane protein 3	22319	2.48318e-05	1.69073
Abhd14a	abhydrolase domain containing 14A	68644	9.19625e-07	-2.51335
Itga11	integrin alpha 11	319480	7.74107e-07	1.54473
Myh8	myosin, heavy polypeptide 8, skeletal muscle, perinatal	17885	1.25373e-09	4.11047
Sult1d1	sulfotransferase family 1D, member 1	53315	3.90111e-08	-10.0933
Ift81	intraflagellar transport 81 homolog (Chlamydomonas)	12589	4.59324e-08	4.16073
Tmigd1	transmembrane and immunoglobulin domain containing 1	66601	4.67475e-06	-2.36905
Chkb	choline kinase beta	12651	1.44026e-05	1.64669
Bdh2	3-hydroxybutyrate dehydrogenase, type 2	69772	4.48458e-11	-48.0939
Rab25	RAB25, member RAS oncogene family	53868	7.06045e-11	-4.16384
Wasl	Wiskott-Aldrich syndrome-like (human)	73178	9.77347e-07	-1.76894
Kidins220	kinase D-interacting substrate 220	77480	7.04559e-09	-5.90387
Rbm38	RNA binding motif protein 38	56190	1.16609e-06	1.87746
Sfxn2	sideroflexin 2	94279	8.61577e-07	-1.56052
Paip2	polyadenylate-binding protein-interacting protein 2	67869	3.7581e-07	1.87838
Ptprm	protein tyrosine phosphatase, receptor type, M	19274	1.97439e-07	2.56612
Slc13a2	solute carrier family 13 (sodium-dependent dicarboxylate transporter), member 2	20500	2.22111e-09	-5.97339
Asb9	ankyrin repeat and SOCS box-containing 9	69299	2.09484e-07	-4.5888
Ly6e	lymphocyte antigen 6 complex, locus E	17069	0.000292442	-2.58433
Atp6v1c2	ATPase, H+ transporting, lysosomal V1 subunit C2	68775	2.28934e-08	-1.99986
Gltp	glycolipid transfer protein	56356	6.88146e-06	-1.62489
Mmrn2	multimerin 2	105450	1.52272e-06	1.88192
Rhob	ras homolog gene family, member B	11852	4.3372e-06	2.66225
Golt1a	golgi transport 1 homolog A (S. cerevisiae)	68338	4.73274e-08	-1.68224
Pdrg1	p53 and DNA damage regulated 1	68559	5.88352e-08	4.5941
Rpl24	ribosomal protein L24	68193	4.73094e-07	2.33205
Mettl22	methyltransferase like 22	239706	3.10158e-09	2.99411
Wfs1	Wolfram syndrome 1 homolog (human)	22393	1.44683e-07	2.06723
Ptprf	protein tyrosine phosphatase, receptor type, F	19268	2.37916e-06	-1.61048
Rpl27	ribosomal protein L27	19942	0.00123268	1.50122
Rce1	RCE1 homolog, prenyl protein peptidase (S. cerevisiae)	19671	3.91543e-07	-1.6184
Dnajc12	DnaJ (Hsp40) homolog, subfamily C, member 12	30045	1.90959e-08	-4.37834
Rhot2	ras homolog gene family, member T2	214952	2.99207e-06	2.03327
Laptm4a	lysosomal-associated protein transmembrane 4A	17775	5.93104e-09	2.54864
Fbp1	fructose bisphosphatase 1	14121	1.54115e-12	-38.5171
Actn2	actinin alpha 2	11472	4.59128e-13	72.273
Gm3579	predicted gene 3579	100041932	2.87734e-06	-2.11231
Cdhr2	cadherin-related family member 2	268663	4.79581e-07	-1.70208
Rnase4	ribonuclease, RNase A family 4	58809	1.06034e-08	3.90089
Cox6c	cytochrome c oxidase, subunit VIc	12864	9.45335e-06	1.94577
Fam132a	family with sequence similarity 132, member A	67389	1.22475e-08	-3.00298
Aadat	aminoadipate aminotransferase	23923	3.35661e-09	-2.15543
Neu2	neuraminidase 2	23956	8.66344e-08	-3.99624
Col6a2	collagen, type VI, alpha 2	12834	5.35083e-07	1.81463
Tmed4	transmembrane emp24 protein transport domain containing 4	103694	3.03298e-06	1.50295
Usp13	ubiquitin specific peptidase 13 (isopeptidase T-3)	72607	2.18134e-10	6.63549
Pcdh7	protocadherin 7	54216	7.69668e-07	1.74473
Habp2	hyaluronic acid binding protein 2	226243	4.35998e-08	-6.55688
Fkbp7	FK506 binding protein 7	14231	2.39905e-07	1.57056
Bok	BCL2-related ovarian killer protein	51800	4.13945e-09	-2.89904
Tarsl2	threonyl-tRNA synthetase-like 2	272396	3.32081e-07	1.6303
Fa2h	fatty acid 2-hydroxylase	338521	3.39508e-08	-1.91442
Actb	actin, beta	11461	5.83598e-07	-1.69439
Yipf3	Yip1 domain family, member 3	28064	0.000153178	-1.5093
Gca	grancalcin	227960	7.77074e-07	1.65876
Mylk	myosin, light polypeptide kinase	107589	8.62593e-08	-2.02837
Hsd3b2	hydroxy-delta-5-steroid dehydrogenase, 3 beta- and steroid delta-isomerase 2	15493	6.28874e-08	-2.70148
Atp1a2	ATPase, Na+/K+ transporting, alpha 2 polypeptide	98660	4.97699e-09	10.5703
Spcs1	signal peptidase complex subunit 1 homolog (S. cerevisiae)	69019	0.000587026	1.54513
Gsta4	glutathione S-transferase, alpha 4	14860	1.00191e-07	2.90388
Pvr	poliovirus receptor	52118	4.76109e-07	1.53167
BC035947	cDNA sequence BC035947	269211	7.24909e-10	-6.17316
Aqp11	aquaporin 11	66333	1.81658e-09	-2.85282
Pycrl	pyrroline-5-carboxylate reductase-like	66194	2.37358e-07	-1.83337
Pxn	paxillin	19303	3.80672e-06	-1.51717
Rab5c	RAB5C, member RAS oncogene family	19345	1.25747e-10	-3.94642
Wbp2	WW domain binding protein 2	22378	9.34622e-06	-1.80694
Ric8b	resistance to inhibitors of cholinesterase 8 homolog B (C. elegans)	237422	3.91448e-09	2.67735
Tprn	taperin	97031	1.01861e-08	-3.85384
Fh1	fumarate hydratase 1	14194	5.00479e-05	2.07059
Zmiz2	zinc finger, MIZ-type containing 2	52915	3.11537e-06	-1.79747
Plscr2	phospholipid scramblase 2	18828	8.69077e-06	-2.13032
Ugt1a10	UDP glycosyltransferase 1 family, polypeptide A10	394430	5.78789e-10	-35.9893
Ndrg3	N-myc downstream regulated gene 3	29812	1.03733e-07	-1.75051
Abcc9	ATP-binding cassette, sub-family C (CFTR/MRP), member 9	20928	1.47771e-08	1.99908
Gpx8	glutathione peroxidase 8 (putative)	69590	7.03862e-08	3.69384
Ces1d	carboxylesterase 1D	104158	6.80188e-05	-1.56279
Cdipt	CDP-diacylglycerol--inositol 3-phosphatidyltransferase (phosphatidylinositol synthase)	52858	4.77483e-07	-1.71842
Mogs	mannosyl-oligosaccharide glucosidase	57377	1.3372e-05	-1.57352
Abcc9	ATP-binding cassette, sub-family C (CFTR/MRP), member 9	20928	6.48292e-10	6.30002
Ppid	peptidylprolyl isomerase D (cyclophilin D)	67738	1.88468e-05	1.87199
Llgl2	lethal giant larvae homolog 2 (Drosophila)	217325	2.63187e-08	-4.40434
Maea	macrophage erythroblast attacher	59003	1.86909e-06	1.5218
Calml4	calmodulin-like 4	75600	1.60778e-09	-11.6554
Nme7	non-metastatic cells 7, protein expressed in (nucleoside-diphosphate kinase)	171567	4.4933e-07	-1.7814
Gas6	growth arrest specific 6	14456	3.92083e-08	-2.36206
Rasl10b	RAS-like, family 10, member B	276952	1.31469e-07	2.14402
Zkscan1	zinc finger with KRAB and SCAN domains 1	74570	2.66758e-06	-1.58625
Ckm	creatine kinase, muscle	12715	1.0071e-12	67.7127
Spryd4	SPRY domain containing 4	66701	5.54792e-05	1.54546
Fstl1	follistatin-like 1	14314	4.25377e-06	2.16505
Pde6d	phosphodiesterase 6D, cGMP-specific, rod, delta	18582	1.8843e-05	1.76189
Pawr	PRKC, apoptosis, WT1, regulator	114774	6.07323e-07	-2.16897
Fbln1	fibulin 1	14114	2.79437e-06	4.64534
Shroom2	shroom family member 2	110380	3.30563e-09	-2.02007
Cdh16	cadherin 16	12556	2.13845e-12	-74.1728
Larp1b	La ribonucleoprotein domain family, member 1B	214048	6.2855e-07	1.53624
Atg16l1	autophagy-related 16-like 1 (yeast)	77040	4.58814e-06	1.51502
Slc7a7	solute carrier family 7 (cationic amino acid transporter, y+ system), member 7	20540	1.5506e-05	-2.1258
Ctgf	connective tissue growth factor	14219	0.000612689	-1.58088
Dom3z	DOM-3 homolog Z (C. elegans)	112403	1.48459e-06	-1.87498
Oxr1	oxidation resistance 1	170719	8.2031e-07	2.24086
Gm13981	predicted gene 13981	241621	3.89176e-05	1.91213
Jmjd8	jumonji domain containing 8	72106	6.90193e-08	-2.04952
Napsa	napsin A aspartic peptidase	16541	4.27115e-09	-109.025
Hoxc10	homeobox C10	209448	3.09543e-06	-2.04997
C1qtnf3	C1q and tumor necrosis factor related protein 3	81799	3.72789e-08	-4.23529
Gm10621	predicted gene 10621	100038635	1.52752e-05	2.26365
Wwp2	WW domain containing E3 ubiquitin protein ligase 2	66894	1.48861e-05	-1.56167
Polr1d	polymerase (RNA) I polypeptide D	20018	1.43645e-06	1.99486
Chdh	choline dehydrogenase	218865	1.20031e-08	-2.34896
Cd97	CD97 antigen	26364	1.15228e-06	2.11537
Hrsp12	heat-responsive protein 12	15473	1.13886e-10	-14.7785
Rcan2	regulator of calcineurin 2	53901	5.10753e-10	5.0135
Bag4	BCL2-associated athanogene 4	67384	2.36867e-05	-1.61115
Khk	ketohexokinase	16548	6.46816e-11	-28.7237
Lmcd1	LIM and cysteine-rich domains 1	30937	3.26666e-07	1.73821
Amy2a5	amylase 2a5	109959	1.20196e-05	5.29955
Erlin2	ER lipid raft associated 2	244373	5.14221e-08	-2.77361
Vkorc1	vitamin K epoxide reductase complex, subunit 1	27973	2.79959e-06	-2.31912
Prkcd	protein kinase C, delta	18753	1.98217e-06	-2.05201
Popdc2	popeye domain containing 2	64082	2.25509e-13	33.0386
Tspan12	tetraspanin 12	269831	8.27203e-09	2.06312
H2afj	H2A histone family, member J	232440	2.06692e-07	-1.8494
Slc17a3	solute carrier family 17 (sodium phosphate), member 3	105355	7.46609e-08	-2.57201
Sox9	SRY-box containing gene 9	20682	1.32492e-05	1.60193
Samd4	sterile alpha motif domain containing 4	74480	1.21795e-07	1.61394
Snurf	SNRPN upstream reading frame	84704	3.19532e-08	3.8186
Sc4mol	sterol-C4-methyl oxidase-like	66234	1.84431e-08	-1.98024
Ctage5	CTAGE family, member 5	217615	1.1968e-06	-2.62049
Acot12	acyl-CoA thioesterase 12	74156	7.20555e-08	-4.35215
Mrpl13	mitochondrial ribosomal protein L13	68537	8.74163e-05	1.56264
Fam107a	family with sequence similarity 107, member A	268709	1.74232e-08	-2.41645
Ptp4a2	protein tyrosine phosphatase 4a2	19244	3.26835e-06	1.85426
Asb12	ankyrin repeat and SOCS box-containing 12	70392	3.29446e-06	1.53645
Lrtm1	leucine-rich repeats and transmembrane domains 1	319476	1.16894e-09	8.0672
Serinc2	serine incorporator 2	230779	5.47107e-08	-2.35887
Lamp2	lysosomal-associated membrane protein 2	16784	1.12889e-08	-8.23673
Zc3h14	zinc finger CCCH type containing 14	75553	1.49997e-06	1.697
Dgcr6	DiGeorge syndrome critical region gene 6	13353	4.4153e-06	-1.90721
Srl	sarcalumenin	106393	2.34968e-12	16.6122
Fbxo7	F-box protein 7	69754	1.35653e-06	-1.98891
Mlf1	myeloid leukemia factor 1	17349	4.24166e-06	4.22082
Haao	3-hydroxyanthranilate 3,4-dioxygenase	107766	2.49525e-08	-3.94367
Slc5a1	solute carrier family 5 (sodium/glucose cotransporter), member 1	20537	2.55457e-08	-2.14371
Ensa	endosulfine alpha	56205	1.7057e-07	2.03205
Tmem9	transmembrane protein 9	66241	2.29419e-06	-1.81917
Serinc1	serine incorporator 1	56442	5.69723e-06	1.66355
Egln1	EGL nine homolog 1 (C. elegans)	112405	5.67704e-07	1.93762
Ddx41	DEAD (Asp-Glu-Ala-Asp) box polypeptide 41	72935	2.27904e-07	-2.77228
Stradb	STE20-related kinase adaptor beta	227154	6.04627e-07	1.50985
Agpat3	1-acylglycerol-3-phosphate O-acyltransferase 3	28169	4.38874e-06	-1.6118
Fbln2	fibulin 2	14115	2.76204e-07	3.49391
Reep1	receptor accessory protein 1	52250	1.27529e-06	2.35605
Pygb	brain glycogen phosphorylase	110078	2.8839e-11	12.8942
Mrpl33	mitochondrial ribosomal protein L33	66845	1.41946e-08	2.86675
Lyz2	lysozyme 2	17105	1.78831e-05	7.57378
Osta	organic solute transporter alpha	106407	1.11575e-09	-16.309
Mif	macrophage migration inhibitory factor	17319	2.89065e-07	-2.46432
Acot8	acyl-CoA thioesterase 8	170789	3.30531e-07	-2.42513
Phc1	polyhomeotic-like 1 (Drosophila)	13619	1.25143e-06	-1.7824
Mrpl40	mitochondrial ribosomal protein L40	18100	2.20685e-06	1.70356
Cd99l2	CD99 antigen-like 2	171486	5.07805e-06	1.75264
Hmgcl	3-hydroxy-3-methylglutaryl-Coenzyme A lyase	15356	4.40274e-06	-1.85617
S100a1	S100 calcium binding protein A1	20193	1.66728e-10	4.23012
Pik3r1	phosphatidylinositol 3-kinase, regulatory subunit, polypeptide 1 (p85 alpha)	18708	5.32738e-08	1.99662
Aspg	asparaginase homolog (S. cerevisiae)	104816	7.83671e-07	-2.24836
Sat2	spermidine/spermine N1-acetyl transferase 2	69215	1.98717e-07	-1.96141
Setd8	SET domain containing (lysine methyltransferase) 8	67956	1.90023e-05	1.87492
Cryl1	crystallin, lambda 1	68631	6.80854e-10	-13.0254
Gm10145	predicted gene 10145	100040961	9.24261e-07	2.12258
Gsta1	glutathione S-transferase, alpha 1 (Ya)	14857	0.00172034	-2.40776
Syngr1	synaptogyrin 1	20972	5.49589e-08	3.21993
Slc12a3	solute carrier family 12, member 3	20497	3.95491e-12	-40.2229
Cox7a2l	cytochrome c oxidase subunit VIIa polypeptide 2-like	20463	4.21119e-07	3.34758
Psmb10	proteasome (prosome, macropain) subunit, beta type 10	19171	3.60204e-08	3.13444
Klhl30	kelch-like 30 (Drosophila)	70788	9.59731e-09	3.23189
Rps3	ribosomal protein S3	27050	0.000821511	1.87228
Alox5	arachidonate 5-lipoxygenase	11689	2.84361e-06	1.72368
Ccdc151	coiled-coil domain containing 151	77609	2.41161e-06	-1.61205
Dhrs7b	dehydrogenase/reductase (SDR family) member 7B	216820	1.31514e-06	-1.67398
Atox1	ATX1 (antioxidant protein 1) homolog 1 (yeast)	11927	3.182e-07	-2.95102
Ptprb	protein tyrosine phosphatase, receptor type, B	19263	1.42867e-05	1.7357
Kremen1	kringle containing transmembrane protein 1	84035	6.70146e-08	2.1046
Mocs1	molybdenum cofactor synthesis 1	56738	4.17492e-08	-2.1815
Emp1	epithelial membrane protein 1	13730	1.09306e-08	3.51146
Lypla2	lysophospholipase 2	26394	2.18538e-07	-1.63278
Idh3b	isocitrate dehydrogenase 3 (NAD+) beta	170718	2.01766e-09	-4.12627
Eci1	enoyl-Coenzyme A delta isomerase 1	13177	9.87466e-07	4.90369
Nt5e	5' nucleotidase, ecto	23959	2.02086e-05	-1.74031
Wwc1	WW, C2 and coiled-coil domain containing 1	211652	4.99898e-07	-2.33921
Hsd11b2	hydroxysteroid 11-beta dehydrogenase 2	15484	9.12213e-08	-2.45676
Casq2	calsequestrin 2	12373	1.01348e-11	15.5882
Epm2aip1	EPM2A (laforin) interacting protein 1	77781	5.20886e-06	1.66501
Pgam2	phosphoglycerate mutase 2	56012	7.78385e-09	6.30382
Sfxn1	sideroflexin 1	14057	7.68011e-10	-10.1766
Col18a1	collagen, type XVIII, alpha 1	12822	5.52939e-08	-5.60441
Apoe	apolipoprotein E	11816	0.0389131	1.50045
Ass1	argininosuccinate synthetase 1	11898	7.67739e-11	-75.357
Kng2	kininogen 2	385643	6.77205e-09	-7.14453
Cmtm8	CKLF-like MARVEL transmembrane domain containing 8	70031	0.00129821	1.54341
Pex5	peroxisomal biogenesis factor 5	19305	2.13333e-07	-1.54536
Ythdf3	YTH domain family 3	229096	6.05756e-05	1.51977
Rbm18	RNA binding motif protein 18	67889	2.42042e-06	1.55791
Prkd3	protein kinase D3	75292	0.000446669	-1.56005
Iah1	isoamyl acetate-hydrolyzing esterase 1 homolog (S. cerevisiae)	67732	1.6017e-08	-3.91232
Col6a3	collagen, type VI, alpha 3	12835	5.54705e-06	1.90449
Lamb2	laminin, beta 2	16779	3.88208e-08	3.59511
Cd8b1	CD8 antigen, beta chain 1	12526	4.39317e-09	-6.87915
Rab27a	RAB27A, member RAS oncogene family	11891	2.37863e-08	-2.20775
Efha1	EF hand domain family A1	68514	0.000291753	1.55012
Slc13a3	solute carrier family 13 (sodium-dependent dicarboxylate transporter), member 3	114644	6.45337e-11	-17.6337
Sar1b	SAR1 gene homolog B (S. cerevisiae)	66397	4.64711e-07	2.444
Gyg	glycogenin	27357	3.32168e-08	3.39621
Ttc3	tetratricopeptide repeat domain 3	22129	5.30998e-06	1.98042
Spsb2	splA/ryanodine receptor domain and SOCS box containing 2	14794	3.65989e-06	-1.89782
Evpl	envoplakin	14027	4.5318e-09	-2.48449
Cyp7b1	cytochrome P450, family 7, subfamily b, polypeptide 1	13123	4.72045e-13	-29.0182
Slc22a22	solute carrier family 22 (organic cation transporter), member 22	210463	2.9187e-09	-10.2594
Shisa5	shisa homolog 5 (Xenopus laevis)	66940	5.9511e-06	-1.7773
Fam25c	family with sequence similarity 25, member C	69134	7.59626e-06	-1.51712
Tmod4	tropomodulin 4	50874	2.62269e-10	5.24722
Parva	parvin, alpha	57342	1.21791e-07	-1.81362
Etl4	enhancer trap locus 4	208618	2.89281e-08	2.79217
Sept2	septin 2	18000	2.87062e-06	2.28878
Ndufs8	NADH dehydrogenase (ubiquinone) Fe-S protein 8	225887	6.4572e-07	1.82956
Arl2bp	ADP-ribosylation factor-like 2 binding protein	107566	6.05564e-06	1.51528
Dhcr24	24-dehydrocholesterol reductase	74754	6.91464e-07	-2.80246
Cadm1	cell adhesion molecule 1	54725	9.55639e-06	-1.78788
Pccb	propionyl Coenzyme A carboxylase, beta polypeptide	66904	2.79624e-06	-2.50334
Bcap31	B cell receptor associated protein 31	27061	1.13765e-05	-1.67297
Paox	polyamine oxidase (exo-N4-amino)	212503	4.4986e-06	-1.57224
Arhgap20	Rho GTPase activating protein 20	244867	1.5951e-07	1.79873
Fxr2	fragile X mental retardation, autosomal homolog 2	23879	1.80348e-05	1.82364
Caskin2	CASK-interacting protein 2	140721	1.84758e-06	1.50499
Ttn	titin	22138	5.04069e-11	55.1989
Hrc	histidine rich calcium binding protein	15464	6.16345e-14	63.312
Chpt1	choline phosphotransferase 1	212862	0.000206812	-1.75804
Lars	leucyl-tRNA synthetase	107045	7.92125e-07	1.89886
Tm2d3	TM2 domain containing 3	68634	1.34941e-06	-1.609
Acot1	acyl-CoA thioesterase 1	26897	3.5448e-05	-2.94874
Alg2	asparagine-linked glycosylation 2 homolog (yeast, alpha-1,3-mannosyltransferase)	56737	1.84079e-06	-2.1783
Slc25a11	solute carrier family 25 (mitochondrial carrier oxoglutarate carrier), member 11	67863	3.29278e-09	3.39171
Eef2	eukaryotic translation elongation factor 2	13629	3.67721e-05	2.12014
Cd63	CD63 antigen	12512	3.84284e-07	-2.27678
Thap7	THAP domain containing 7	69009	1.69928e-06	-1.8104
Rfc2	replication factor C (activator 1) 2	19718	2.05406e-07	-2.08387
St6galnac2	ST6 (alpha-N-acetyl-neuraminyl-2,3-beta-galactosyl-1,3)-N-acetylgalactosaminide alpha-2,6-sialyltransferase 2	20446	4.61944e-10	-6.99096
Pcolce2	procollagen C-endopeptidase enhancer 2	76477	2.99825e-07	1.722
Gjb2	gap junction protein, beta 2	14619	3.35515e-09	-3.72124
Hoxd8	homeobox D8	15437	5.62052e-11	-4.431
Fitm2	fat storage-inducing transmembrane protein 2	228859	2.86577e-07	1.54158
Tle6	transducin-like enhancer of split 6, homolog of Drosophila E(spl)	114606	1.35055e-07	1.69686
Zfp187	zinc finger protein 187	432731	1.41883e-06	1.69811
St14	suppression of tumorigenicity 14 (colon carcinoma)	19143	5.49515e-06	-1.51819
Plac9	placenta specific 9	211623	1.74067e-06	1.67846
Eef2	eukaryotic translation elongation factor 2	13629	0.000148783	1.95221
Chpt1	choline phosphotransferase 1	212862	2.64048e-05	-1.9665
Colec11	collectin sub-family member 11	71693	1.96738e-06	2.44738
Cldn2	claudin 2	12738	2.10529e-08	-10.5034
Prkcz	protein kinase C, zeta	18762	2.43838e-09	-3.98599
Tcf7l1	transcription factor 7 like 1 (T cell specific, HMG box)	21415	6.71589e-07	1.72402
Adprhl1	ADP-ribosylhydrolase like 1	234072	3.54773e-09	11.2574
Flt1	FMS-like tyrosine kinase 1	14254	1.50528e-05	1.75052
Stat3	signal transducer and activator of transcription 3	20848	3.43939e-05	2.19089
Myl1	myosin, light polypeptide 1	17901	4.22241e-07	16.8826
Pigt	phosphatidylinositol glycan anchor biosynthesis, class T	78928	3.17812e-07	-2.64818
H2-Ab1	histocompatibility 2, class II antigen A, beta 1	14961	0.00188684	-1.90102
Trip10	thyroid hormone receptor interactor 10	106628	2.09322e-07	1.80311
Dnajb6	DnaJ (Hsp40) homolog, subfamily B, member 6	23950	4.68738e-06	1.68968
Osbpl3	oxysterol binding protein-like 3	71720	2.00891e-08	-2.29866
Manba	mannosidase, beta A, lysosomal	110173	5.36103e-06	-1.57152
Tef	thyrotroph embryonic factor	21685	0.000296207	-2.16704
Chuk	conserved helix-loop-helix ubiquitous kinase	12675	3.38056e-06	-1.88009
Muc20	mucin 20	224116	3.91432e-05	-1.51854
H2-DMb1	histocompatibility 2, class II, locus Mb1	14999	1.22638e-05	-1.79471
Serpina1b	serine (or cysteine) preptidase inhibitor, clade A, member 1B	20701	1.41282e-06	-5.51383
Sphk2	sphingosine kinase 2	56632	4.72929e-07	-1.91164
Ostb	organic solute transporter beta	330962	1.8765e-09	-3.50392
Ndel1	nuclear distribution gene E-like homolog 1 (A. nidulans)	83431	6.19885e-06	-1.68896
Crat	carnitine acetyltransferase	12908	7.70816e-08	1.74399
Pdlim4	PDZ and LIM domain 4	30794	3.17809e-06	2.18677
Fsd2	fibronectin type III and SPRY domain containing 2	244091	2.40266e-11	18.6263
Col4a4	collagen, type IV, alpha 4	12829	6.30019e-09	-3.276
Dhrs1	dehydrogenase/reductase (SDR family) member 1	52585	1.79703e-08	-3.36998
Emp3	epithelial membrane protein 3	13732	2.16976e-05	1.82409
Sema5a	sema domain, seven thrombospondin repeats (type 1 and type 1-like), transmembrane domain (TM) and short cytoplasmic domain, (semaphorin) 5A	20356	1.96569e-09	-2.85408
Slk	STE20-like kinase (yeast)	20874	2.86904e-07	1.79833
Tspo	translocator protein	12257	2.7423e-05	-1.63999
Vps37b	vacuolar protein sorting 37B (yeast)	330192	3.28705e-07	1.52049
Cyp4a14	cytochrome P450, family 4, subfamily a, polypeptide 14	13119	0.00158717	-4.36878
Gabrb3	gamma-aminobutyric acid (GABA) A receptor, subunit beta 3	14402	7.73189e-06	-1.59038
Tmem176b	transmembrane protein 176B	65963	1.19911e-08	-13.7186
Serpina1b	serine (or cysteine) preptidase inhibitor, clade A, member 1B	20701	4.55166e-07	-5.04385
BC016495	cDNA sequence BC016495	225994	5.22444e-07	-1.77105
Cops3	COP9 (constitutive photomorphogenic) homolog, subunit 3 (Arabidopsis thaliana)	26572	6.31406e-06	1.69552
Ssr2	signal sequence receptor, beta	66256	1.24006e-05	-1.5454
Slc25a11	solute carrier family 25 (mitochondrial carrier oxoglutarate carrier), member 11	67863	1.27772e-10	3.68743
Emg1	EMG1 nucleolar protein homolog (S. cerevisiae)	14791	2.1501e-06	1.55087
Myzap	myocardial zonula adherens protein	102371	2.60199e-07	3.36919
Rasa3	RAS p21 protein activator 3	19414	2.21458e-07	1.98927
Iyd	iodotyrosine deiodinase	70337	7.26213e-09	-3.92353
Rhbdl2	rhomboid, veinlet-like 2 (Drosophila)	230726	0.00091705	-3.43674
Naa20	N(alpha)-acetyltransferase 20, NatB catalytic subunit	67877	5.27565e-07	2.26629
Fblim1	filamin binding LIM protein 1	74202	4.42742e-09	9.48217
Tmem70	transmembrane protein 70	70397	4.49492e-07	1.79929
Hfe	hemochromatosis	15216	6.28655e-07	1.55136
Nlrp6	NLR family, pyrin domain containing 6	101613	3.36937e-10	-4.6593
Pde1c	phosphodiesterase 1C	18575	1.45639e-05	1.75711
Mettl1	methyltransferase like 1	17299	2.45214e-06	-1.80325
Meis1	Meis homeobox 1	17268	2.98422e-08	2.72143
Immp2l	IMP2 inner mitochondrial membrane peptidase-like (S. cerevisiae)	93757	3.73893e-08	3.67623
Emr1	EGF-like module containing, mucin-like, hormone receptor-like sequence 1	13733	0.00962655	1.6628
Dmwd	dystrophia myotonica-containing WD repeat motif	13401	3.48639e-05	1.62426
Klk1b26	kallikrein 1-related petidase b26	16618	7.54401e-08	-47.2352
Ehbp1l1	EH domain binding protein 1-like 1	114601	3.56581e-10	3.1254
Endod1	endonuclease domain containing 1	71946	1.62068e-05	-1.51105
Ap1g1	adaptor protein complex AP-1, gamma 1 subunit	11765	7.38719e-06	-1.61033
Fam151a	family with sequence simliarity 151, member A	230579	4.2366e-08	-3.62848
Slc12a3	solute carrier family 12, member 3	20497	5.80447e-10	-3.19352
Vps53	vacuolar protein sorting 53 (yeast)	68299	1.17806e-06	-1.69787
Sema4g	sema domain, immunoglobulin domain (Ig), transmembrane domain (TM) and short cytoplasmic domain, (semaphorin) 4G	26456	1.55198e-06	-2.0156
Plin5	perilipin 5	66968	1.49893e-07	2.04128
Atp9b	ATPase, class II, type 9B	50771	1.94971e-05	-1.55678
Rassf7	Ras association (RalGDS/AF-6) domain family (N-terminal) member 7	66985	4.64632e-09	-2.25753
Pank4	pantothenate kinase 4	269614	1.10286e-08	2.80979
Kcnj1	potassium inwardly-rectifying channel, subfamily J, member 1	56379	2.18038e-06	-1.80175
Psmb7	proteasome (prosome, macropain) subunit, beta type 7	19177	3.44219e-05	1.65225
Rsph9	radial spoke head 9 homolog (Chlamydomonas)	75564	2.68813e-07	-2.20811
Cdk10	cyclin-dependent kinase 10	234854	1.17249e-05	-1.50549
Anxa13	annexin A13	69787	0.000102285	-1.74752
Tram1	translocating chain-associating membrane protein 1	72265	2.0108e-07	-2.2816
Csda	cold shock domain protein A	56449	9.89375e-05	2.04952
Acad10	acyl-Coenzyme A dehydrogenase family, member 10	71985	1.02012e-09	-3.58995
Arhgap20	Rho GTPase activating protein 20	244867	4.3408e-08	2.01064
Parl	presenilin associated, rhomboid-like	381038	4.15901e-06	1.69754
Palm	paralemmin	18483	5.2889e-06	-1.84815
Myoz2	myozenin 2	59006	2.96339e-12	49.7175
Hspb2	heat shock protein 2	69253	1.84786e-09	4.05884
Copz2	coatomer protein complex, subunit zeta 2	56358	2.09787e-06	1.8732
Zfp346	zinc finger protein 346	26919	2.89194e-05	1.56006
Clcnka	chloride channel Ka	12733	8.68018e-10	-4.50077
Fnbp1l	formin binding protein 1-like	214459	1.65192e-07	-1.72257
Hgd	homogentisate 1, 2-dioxygenase	15233	9.11619e-14	-34.5908
P2rx5	purinergic receptor P2X, ligand-gated ion channel, 5	94045	8.41281e-06	1.56405
Sec11a	SEC11 homolog A (S. cerevisiae)	56529	7.69607e-06	-1.99947
Gm5069	glyceraldehyde-3-phosphate dehydrogenase pseudogene	277333	1.62981e-05	1.61827
Rpl7a	ribosomal protein L7A	27176	7.48988e-06	2.92654
Vdac3	voltage-dependent anion channel 3	22335	1.60621e-08	4.32694
Rilpl2	Rab interacting lysosomal protein-like 2	80291	8.03076e-08	-2.1661
Whrn	whirlin	73750	9.00688e-05	1.67454
Fam83g	family with sequence similarity 83, member G	69640	5.24791e-07	-2.10773
Mbnl1	muscleblind-like 1 (Drosophila)	56758	1.40898e-07	4.36536
Dlg3	discs, large homolog 3 (Drosophila)	53310	4.7799e-07	-1.73799
Galns	galactosamine (N-acetyl)-6-sulfate sulfatase	50917	3.68751e-06	-1.61361
Nuak1	NUAK family, SNF1-like kinase, 1	77976	0.00023199	1.72392
Hs6st1	heparan sulfate 6-O-sulfotransferase 1	50785	2.41656e-08	-3.04227
Fam198b	family with sequence similarity 198, member B	68659	1.55915e-08	3.66365
Ppm1k	protein phosphatase 1K (PP2C domain containing)	243382	1.28563e-09	4.50546
Dpt	dermatopontin	56429	1.74492e-08	3.12693
Pole3	polymerase (DNA directed), epsilon 3 (p17 subunit)	59001	5.52423e-07	-1.66692
Ccng1	cyclin G1	12450	1.70797e-09	3.23404
Pdcd2l	programmed cell death 2-like	68079	2.92361e-05	1.52531
Npc1	Niemann Pick type C1	18145	6.59953e-09	3.56459
Scnn1a	sodium channel, nonvoltage-gated 1 alpha	20276	1.24e-10	-3.98658
Lrp11	low density lipoprotein receptor-related protein 11	237253	2.17334e-05	-1.69074
Ssx2ip	synovial sarcoma, X breakpoint 2 interacting protein	99167	1.38123e-05	-1.60389
Hspb8	heat shock protein 8	80888	6.85358e-11	13.4246
Naa10	N(alpha)-acetyltransferase 10, NatA catalytic subunitNalpha acetyltransferase 10	56292	5.79025e-06	2.27163
Angptl7	angiopoietin-like 7	654812	0.00395856	-1.61751
Fam169b	family with sequence similarity 169, member B	434197	5.7878e-07	-1.68818
Mvd	mevalonate (diphospho) decarboxylase	192156	6.9474e-09	-2.82436
Ift20	intraflagellar transport 20 homolog (Chlamydomonas)	55978	0.000124091	1.516
Kmo	kynurenine 3-monooxygenase (kynurenine 3-hydroxylase)	98256	5.87719e-08	-1.92054
Anxa3	annexin A3	11745	6.88932e-07	3.03822
Kcnd2	potassium voltage-gated channel, Shal-related family, member 2	16508	9.06381e-07	3.62245
Serping1	serine (or cysteine) peptidase inhibitor, clade G, member 1	12258	0.000462373	1.79212
Kctd17	potassium channel tetramerisation domain containing 17	72844	8.88673e-08	-2.16293
Dab2	disabled homolog 2 (Drosophila)	13132	1.83016e-10	-5.7762
Tmem109	transmembrane protein 109	68539	1.12703e-06	2.04349
Slco2a1	solute carrier organic anion transporter family, member 2a1	24059	1.70614e-06	-1.98224
Psmd7	proteasome (prosome, macropain) 26S subunit, non-ATPase, 7	17463	1.39248e-05	1.5819
Fpgs	folylpolyglutamyl synthetase	14287	8.2836e-09	-5.61864
Coq6	coenzyme Q6 homolog (yeast)	217707	1.95238e-07	2.64833
Kcnk1	potassium channel, subfamily K, member 1	16525	6.39502e-06	-3.34422
Grpel1	GrpE-like 1, mitochondrial	17713	1.93204e-06	1.81254
Slc1a4	solute carrier family 1 (glutamate/neutral amino acid transporter), member 4	55963	1.39332e-08	-2.30287
Hsd11b1	hydroxysteroid 11-beta dehydrogenase 1	15483	1.05345e-05	-4.22418
Sgms2	sphingomyelin synthase 2	74442	6.87828e-08	-1.9671
Gpc1	glypican 1	14733	2.04049e-11	22.2671
Smcr7	Smith-Magenis syndrome chromosome region, candidate 7 homolog (human)	237781	3.25261e-06	1.74247
Csrp3	cysteine and glycine-rich protein 3	13009	8.42529e-12	27.7974
Prkcz	protein kinase C, zeta	18762	1.05305e-07	-4.12926
Slc9a3r1	solute carrier family 9 (sodium/hydrogen exchanger), member 3 regulator 1	26941	3.59771e-11	-18.7656
Pafah1b3	platelet-activating factor acetylhydrolase, isoform 1b, subunit 3	18476	1.74215e-08	-2.14314
Gamt	guanidinoacetate methyltransferase	14431	4.53897e-07	-2.02427
Fxyd4	FXYD domain-containing ion transport regulator 4	108017	6.81461e-11	-3.7321
Hsd11b1	hydroxysteroid 11-beta dehydrogenase 1	15483	3.12279e-05	-3.84576
Tmem184a	transmembrane protein 184a	231832	5.24616e-10	-3.38699
Dpp4	dipeptidylpeptidase 4	13482	3.97492e-07	-2.58635
Cd300lg	CD300 antigen like family member G	52685	0.000135701	1.97974
Tmbim4	transmembrane BAX inhibitor motif containing 4	68212	1.31205e-09	-3.90311
Gstm2	glutathione S-transferase, mu 2	14863	5.19012e-09	2.34337
Tmem106c	transmembrane protein 106C	380967	0.000106109	-1.51239
Sh3bgrl3	SH3 domain binding glutamic acid-rich protein-like 3	73723	1.08191e-06	-2.2872
Flnb	filamin, beta	286940	2.70101e-06	-1.59961
Kcnj1	potassium inwardly-rectifying channel, subfamily J, member 1	56379	6.10254e-12	-8.34314
Defb1	defensin beta 1	13214	2.61259e-10	-2.81998
LOC100048483	cytochrome c oxidase subunit 8A, mitochondrial-like	100048483	1.12278e-08	-3.23843
Hist1h2be	histone cluster 1, H2be	319179	2.34141e-05	-1.54389
Snx8	sorting nexin 8	231834	1.53433e-08	-3.41758
Hoxb5	homeobox B5	15413	2.30235e-08	-2.04761
Lrrc20	leucine rich repeat containing 20	216011	1.97655e-06	1.76845
Mlxipl	MLX interacting protein-like	58805	2.22187e-06	-1.67021
Mybpc3	myosin binding protein C, cardiac	17868	5.16116e-14	53.0274
Plau	plasminogen activator, urokinase	18792	1.23063e-06	-7.52335
Trafd1	TRAF type zinc finger domain containing 1	231712	2.67296e-07	1.84002
Cyp24a1	cytochrome P450, family 24, subfamily a, polypeptide 1	13081	5.47466e-07	-7.5599
Eps15l1	epidermal growth factor receptor pathway substrate 15-like 1	13859	4.609e-07	2.1108
Plekhg3	pleckstrin homology domain containing, family G (with RhoGef domain) member 3	263406	4.83688e-09	-2.57036
Sucnr1	succinate receptor 1	84112	9.52392e-09	-3.01791
Cited4	Cbp/p300-interacting transactivator, with Glu/Asp-rich carboxy-terminal domain, 4	56222	3.88578e-07	2.83914
Cav3	caveolin 3	12391	1.92048e-06	2.36004
Gpcpd1	glycerophosphocholine phosphodiesterase GDE1 homolog (S. cerevisiae)	74182	9.46563e-09	6.18349
Doc2g	double C2, gamma	60425	1.21808e-08	6.73445
Cyp2a5	cytochrome P450, family 2, subfamily a, polypeptide 5	13087	3.03188e-10	-21.9923
Gss	glutathione synthetase	14854	2.59253e-09	-4.94946
Smpd1	sphingomyelin phosphodiesterase 1, acid lysosomal	20597	1.04266e-06	1.73264
Klhdc1	kelch domain containing 1	271005	8.36351e-09	2.02666
Lipa	lysosomal acid lipase A	16889	1.96801e-06	-2.58917
Ndufa12	NADH dehydrogenase (ubiquinone) 1 alpha subcomplex, 12	66414	5.96321e-09	2.81561
Il17rc	interleukin 17 receptor C	171095	7.82406e-08	-1.64994
Efcab2	EF-hand calcium binding domain 2	68226	7.92515e-08	2.1747
Fam185a	family with sequence similarity 185, member A	330050	1.25239e-07	1.72646
Kctd12b	potassium channel tetramerisation domain containing 12b	207474	1.3762e-07	1.58272
Calr3	calreticulin 3	73316	0.000103175	1.81293
Ctsh	cathepsin H	13036	1.72951e-06	-2.6281
Pth1r	parathyroid hormone 1 receptor	19228	4.20578e-07	-3.37859
Nppa	natriuretic peptide type A	230899	1.73854e-05	34.1764
Fbxo6	F-box protein 6	50762	1.608e-06	1.98269
Myl12b	myosin, light chain 12B, regulatory	67938	2.03495e-06	3.05769
Ppp1r2	protein phosphatase 1, regulatory (inhibitor) subunit 2	66849	1.78056e-08	2.67719
Pgap2	post-GPI attachment to proteins 2	233575	1.72036e-07	1.51791
Gpr137b	G protein-coupled receptor 137B	83924	1.55328e-09	-2.96149
Ptprk	protein tyrosine phosphatase, receptor type, K	19272	4.65915e-08	-3.88528
Synj2bp	synaptojanin 2 binding protein	24071	2.32526e-05	1.53646
Paip2b	poly(A) binding protein interacting protein 2B	232164	1.38907e-07	2.55431
Abca3	ATP-binding cassette, sub-family A (ABC1), member 3	27410	2.44065e-09	-12.9458
Socs5	suppressor of cytokine signaling 5	56468	3.04994e-05	1.65416
Slc22a1	solute carrier family 22 (organic cation transporter), member 1	20517	2.21623e-10	-31.7491
Gngt2	guanine nucleotide binding protein (G protein), gamma transducing activity polypeptide 2	14710	4.23583e-05	1.53453
Tmem203	transmembrane protein 203	227615	4.5545e-08	-1.59555
Celf2	CUGBP, Elav-like family member 2	14007	1.48921e-07	3.37329
Sorbs1	sorbin and SH3 domain containing 1	20411	4.69828e-06	1.77322
Crip2	cysteine rich protein 2	68337	4.14753e-10	12.5457
Mapk8ip1	mitogen-activated protein kinase 8 interacting protein 1	19099	6.27028e-07	-1.96651
Mrps23	mitochondrial ribosomal protein S23	64656	2.15125e-08	3.04125
Tbc1d7	TBC1 domain family, member 7	67046	1.73958e-05	1.69853
Fads6	fatty acid desaturase domain family, member 6	328035	4.80541e-07	-1.79893
Susd2	sushi domain containing 2	71733	2.80469e-11	-9.34914
BC034090	cDNA sequence BC034090	207792	4.89182e-08	-1.90021
Acadl	acyl-Coenzyme A dehydrogenase, long-chain	11363	1.82269e-07	2.69308
Foxred1	FAD-dependent oxidoreductase domain containing 1	235169	5.91955e-07	1.51072
Dmwd	dystrophia myotonica-containing WD repeat motif	13401	4.3989e-07	1.58672
Pth1r	parathyroid hormone 1 receptor	19228	5.05462e-11	-18.5196
Card10	caspase recruitment domain family, member 10	105844	4.10882e-07	-2.27072
Tnxb	tenascin XB	81877	1.00012e-07	1.94645
Il17rc	interleukin 17 receptor C	171095	9.80176e-08	-1.72067
Ndufa8	NADH dehydrogenase (ubiquinone) 1 alpha subcomplex, 8	68375	5.1251e-09	2.64338
Rbm38	RNA binding motif protein 38	56190	9.01939e-10	5.91171
Ccl21c	chemokine (C-C motif) ligand 21C (leucine)	65956	2.39326e-07	2.68725
Ankrd13a	ankyrin repeat domain 13a	68420	2.70836e-07	-1.69423
Ndufc2	NADH dehydrogenase (ubiquinone) 1, subcomplex unknown, 2	68197	8.74515e-07	1.5179
Chic2	cysteine-rich hydrophobic domain 2	74277	2.90337e-06	1.54278
Ets1	E26 avian leukemia oncogene 1, 5' domain	23871	4.71332e-08	2.24086
Pes1	pescadillo homolog 1, containing BRCT domain (zebrafish)	64934	0.00213861	1.50139
Klhdc2	kelch domain containing 2	69554	2.25938e-06	1.86638
Tceal1	transcription elongation factor A (SII)-like 1	237052	9.54585e-07	1.63565
Camk2d	calcium/calmodulin-dependent protein kinase II, delta	108058	1.41792e-07	1.77855
Pgam5	phosphoglycerate mutase family member 5	72542	7.9431e-06	1.69895
Dcaf5	DDB1 and CUL4 associated factor 5	320808	3.12724e-08	3.04464
Pip4k2c	phosphatidylinositol-5-phosphate 4-kinase, type II, gamma	117150	2.71982e-07	-2.56786
Ergic1	endoplasmic reticulum-golgi intermediate compartment (ERGIC) 1	67458	8.37381e-06	-1.95679
Ppp1r14c	protein phosphatase 1, regulatory (inhibitor) subunit 14c	76142	4.31023e-07	1.5856
Mrps16	mitochondrial ribosomal protein S16	66242	2.43714e-07	1.6732
Tmem180	transmembrane protein 180	75146	5.38526e-06	-1.70607
D14Ertd449e	DNA segment, Chr 14, ERATO Doi 449, expressed	66039	6.04819e-10	-8.2705
Camk2n1	calcium/calmodulin-dependent protein kinase II inhibitor 1	66259	1.45961e-07	-3.4782
Sowahb	sosondowah ankyrin repeat domain family member B	78088	2.20763e-07	-2.92145
Zfp106	zinc finger protein 106	20402	5.74074e-07	1.71042
Smarcd3	SWI/SNF related, matrix associated, actin dependent regulator of chromatin, subfamily d, member 3	66993	5.44228e-06	2.17414
Prkx	protein kinase, X-linked	19108	3.12743e-06	1.55823
Adssl1	adenylosuccinate synthetase like 1	11565	9.51133e-11	12.1431
Snapin	SNAP-associated protein	20615	4.5716e-07	2.52067
Clcn3	chloride channel 3	12725	4.99913e-05	-1.92727
Ptcd2	pentatricopeptide repeat domain 2	68927	1.04964e-06	1.56499
BC025446	cDNA sequence BC025446	223631	4.53269e-11	-5.03887
Tln2	talin 2	70549	0.000354909	-1.54674
Spsb4	splA/ryanodine receptor domain and SOCS box containing 4	211949	2.12195e-08	-2.85844
Sptlc1	serine palmitoyltransferase, long chain base subunit 1	268656	2.07737e-07	-2.68402
Pnpla2	patatin-like phospholipase domain containing 2	66853	3.19684e-05	2.38281
Lass2	LAG1 homolog, ceramide synthase 2	76893	1.32017e-08	-3.27644
Eif3j	eukaryotic translation initiation factor 3, subunit J	78655	4.85227e-07	1.6135
Nos3	nitric oxide synthase 3, endothelial cell	18127	2.65739e-07	1.658
Rilpl1	Rab interacting lysosomal protein-like 1	75695	6.01404e-11	10.0693
Gm853	predicted gene 853	332942	1.94335e-07	-2.80716
Leprel4	leprecan-like 4	66180	9.2445e-08	1.73201
Abcc8	ATP-binding cassette, sub-family C (CFTR/MRP), member 8	20927	1.31907e-06	1.78576
Npy	neuropeptide Y	109648	7.79466e-07	-1.54067
Dus4l	dihydrouridine synthase 4-like (S. cerevisiae)	71916	2.01471e-05	1.53547
Lass2	LAG1 homolog, ceramide synthase 2	76893	2.09512e-09	-3.49535
Tecr	trans-2,3-enoyl-CoA reductase	106529	9.55565e-07	1.69232
Aspscr1	alveolar soft part sarcoma chromosome region, candidate 1 (human)	68938	1.30413e-08	-2.14681
Dexi	dexamethasone-induced transcript	58239	7.34624e-07	1.78156
Hsd17b2	hydroxysteroid (17-beta) dehydrogenase 2	15486	2.9805e-08	-1.77576
Qdpr	quinoid dihydropteridine reductase	110391	2.92081e-08	-3.59628
Prrg2	proline-rich Gla (G-carboxyglutamic acid) polypeptide 2	65116	4.57443e-08	-2.15948
Igsf11	immunoglobulin superfamily, member 11	207683	7.8896e-07	-1.51792
Wdyhv1	WDYHV motif containing 1	76773	2.04839e-06	1.50511
Tnni3k	TNNI3 interacting kinase	435766	1.30338e-08	2.64301
Fas	Fas (TNF receptor superfamily member 6)	14102	0.00079215	1.5338
Atp5o	ATP synthase, H+ transporting, mitochondrial F1 complex, O subunit	28080	4.22114e-05	1.60819
Trappc6b	trafficking protein particle complex 6B	78232	3.668e-05	2.07669
Ndufa10	NADH dehydrogenase (ubiquinone) 1 alpha subcomplex 10	67273	4.19995e-07	2.03722
Cox7a1	cytochrome c oxidase, subunit VIIa 1	12865	3.44141e-12	34.5855
Elmo3	engulfment and cell motility 3, ced-12 homolog (C. elegans)	234683	2.75279e-09	-2.95232
Fbxl15	F-box and leucine-rich repeat protein 15	68431	9.06545e-07	-1.93058
Ttc39c	tetratricopeptide repeat domain 39C	72747	7.84634e-07	-1.62662
Anapc5	anaphase-promoting complex subunit 5	59008	6.8787e-08	2.3842
Foxred1	FAD-dependent oxidoreductase domain containing 1	235169	3.6216e-07	1.82435
Tprkb	Tp53rk binding protein	69786	1.07594e-06	-3.00535
Uroc1	urocanase domain containing 1	243537	7.9449e-10	-5.82389
Ndufa2	NADH dehydrogenase (ubiquinone) 1 alpha subcomplex, 2	17991	9.95567e-07	1.70828
Eif4enif1	eukaryotic translation initiation factor 4E nuclear import factor 1	74203	6.21991e-06	1.59553
Fbxl22	F-box and leucine-rich repeat protein 22	74165	1.2247e-08	2.05625
Ckmt2	creatine kinase, mitochondrial 2	76722	9.99359e-13	106.631
D4Bwg0951e	DNA segment, Chr 4, Brigham & Women's Genetics 0951 expressed	52829	8.7117e-07	-1.55919
Sh3tc1	SH3 domain and tetratricopeptide repeats 1	231147	1.31011e-08	-3.32728
Acta2	actin, alpha 2, smooth muscle, aorta	11475	1.57719e-06	2.7275
Xpr1	xenotropic and polytropic retrovirus receptor 1	19775	4.37381e-06	-2.10708
Mylk	myosin, light polypeptide kinase	107589	5.23715e-07	-2.6363
Smagp	small cell adhesion glycoprotein	207818	2.37589e-09	-3.17841
Ap2s1	adaptor-related protein complex 2, sigma 1 subunit	232910	5.98057e-07	-1.81572
Skiv2l	superkiller viralicidic activity 2-like (S. cerevisiae)	108077	8.04627e-06	-1.50797
Ceacam2	carcinoembryonic antigen-related cell adhesion molecule 2	26367	4.14207e-05	-1.9285
Tek	endothelial-specific receptor tyrosine kinase	21687	2.79918e-05	1.91595
Gm14686	predicted gene 14686	100041344	1.58304e-05	1.7759
Hsd3b4	hydroxy-delta-5-steroid dehydrogenase, 3 beta- and steroid delta-isomerase 4	15495	1.59914e-08	-53.8531
Pptc7	PTC7 protein phosphatase homolog (S. cerevisiae)	320717	6.24895e-07	3.12173
Col15a1	collagen, type XV, alpha 1	12819	3.66185e-06	2.12834
Fundc1	FUN14 domain containing 1	72018	2.08296e-06	1.67008
Wnk1	WNK lysine deficient protein kinase 1	232341	7.15982e-05	1.59789
Mpv17l	Mpv17 transgene, kidney disease mutant-like	93734	1.9479e-09	-11.4059
Gpaa1	GPI anchor attachment protein 1	14731	2.26625e-06	-1.84095
Col4a2	collagen, type IV, alpha 2	12827	9.30352e-06	2.32633
Appl2	adaptor protein, phosphotyrosine interaction, PH domain and leucine zipper containing 2	216190	1.35883e-05	1.53116
Myl12b	myosin, light chain 12B, regulatory	67938	1.92163e-05	1.6383
Pcyt2	phosphate cytidylyltransferase 2, ethanolamine	68671	6.52414e-08	-2.66908
Unc119b	unc-119 homolog B (C. elegans)	106840	1.23508e-07	-3.48241
Glb1l2	galactosidase, beta 1-like 2	244757	5.47112e-10	-5.4474
Ldhd	lactate dehydrogenase D	52815	9.38854e-12	-9.96849
Lyplal1	lysophospholipase-like 1	226791	3.66024e-07	-2.68605
Fgf13	fibroblast growth factor 13	14168	4.22992e-11	8.11171
Sesn1	sestrin 1	140742	5.60969e-09	6.43113
Ergic3	ERGIC and golgi 3	66366	1.4931e-07	-3.65129
Cops5	COP9 (constitutive photomorphogenic) homolog, subunit 5 (Arabidopsis thaliana)	26754	9.53469e-08	1.72189
Foxj2	forkhead box J2	60611	8.13061e-05	1.53485
Rbms1	RNA binding motif, single stranded interacting protein 1	56878	5.47241e-06	1.5019
Stat3	signal transducer and activator of transcription 3	20848	2.61225e-05	1.88532
Dock6	dedicator of cytokinesis 6	319899	5.32423e-05	1.60419
Clasp1	CLIP associating protein 1	76707	9.89774e-08	1.99418
Srl	sarcalumenin	106393	3.90225e-09	3.3382
Serp1	stress-associated endoplasmic reticulum protein 1	28146	7.09268e-08	-2.88083
Hdac5	histone deacetylase 5	15184	3.69202e-07	2.12986
Enpp2	ectonucleotide pyrophosphatase/phosphodiesterase 2	18606	4.65128e-08	-4.92171
Nrap	nebulin-related anchoring protein	18175	1.38098e-10	19.8651
Tnxb	tenascin XB	81877	5.6814e-07	2.07836
Spag9	sperm associated antigen 9	70834	1.34705e-06	1.53582
Abcb6	ATP-binding cassette, sub-family B (MDR/TAP), member 6	74104	7.7048e-06	-1.67825
Capzb	capping protein (actin filament) muscle Z-line, beta	12345	5.28901e-09	6.78358
Atp5j	ATP synthase, H+ transporting, mitochondrial F0 complex, subunit F	11957	1.7577e-07	2.81444
Camta1	calmodulin binding transcription activator 1	100072	1.59446e-10	6.90687
Ugt2b36	UDP glucuronosyltransferase 2 family, polypeptide B36	231396	8.49424e-08	-3.06796
Use1	unconventional SNARE in the ER 1 homolog (S. cerevisiae)	67023	8.92385e-07	1.93931
Dgcr6	DiGeorge syndrome critical region gene 6	13353	1.12178e-07	-1.90378
Top1mt	DNA topoisomerase 1, mitochondrial	72960	2.36511e-08	-2.31365
Gstp2	glutathione S-transferase, pi 2	14869	1.49366e-05	1.86426
Tnfrsf21	tumor necrosis factor receptor superfamily, member 21	94185	4.0277e-06	-1.60567
Lgals9	lectin, galactose binding, soluble 9	16859	5.40369e-07	1.54008
Magi3	membrane associated guanylate kinase, WW and PDZ domain containing 3	99470	2.14656e-05	1.54319
Fam83h	family with sequence similarity 83, member H	105732	5.44422e-07	-1.9546
Tomm40l	translocase of outer mitochondrial membrane 40 homolog-like (yeast)	641376	5.92929e-05	1.5907
Lims2	LIM and senescent cell antigen like domains 2	225341	0.000511779	1.72594
Limch1	LIM and calponin homology domains 1	77569	7.05012e-08	4.51503
Tbx10	T-box 10	109575	0.000206161	-1.55013
Pde1a	phosphodiesterase 1A, calmodulin-dependent	18573	1.69315e-07	-1.68777
Clta	clathrin, light polypeptide (Lca)	12757	4.45167e-06	-1.9315
Fgfr2	fibroblast growth factor receptor 2	14183	2.66176e-08	-2.49891
Slc17a7	solute carrier family 17 (sodium-dependent inorganic phosphate cotransporter), member 7	72961	3.59143e-08	1.8731
Tubb6	tubulin, beta 6 class V	67951	2.43676e-06	2.2763
Camk1	calcium/calmodulin-dependent protein kinase I	52163	3.23782e-06	1.956
Adck4	aarF domain containing kinase 4	76889	1.77424e-05	-1.60845
Arpc5l	actin related protein 2/3 complex, subunit 5-like	74192	4.15572e-08	1.95973
Ndrg1	N-myc downstream regulated gene 1	17988	2.93161e-09	-22.797
Ihh	Indian hedgehog	16147	3.83743e-05	-1.5841
Cyp4f13	cytochrome P450, family 4, subfamily f, polypeptide 13	170716	2.1691e-09	-4.19519
Gdpd1	glycerophosphodiester phosphodiesterase domain containing 1	66569	4.07168e-08	2.41601
Ptprs	protein tyrosine phosphatase, receptor type, S	19280	2.94849e-09	2.59087
Tmx4	thioredoxin-related transmembrane protein 4	52837	5.09767e-08	2.56903
AB099516	cDNA sequence AB099516	554292	4.67817e-08	-3.8619
Pou6f1	POU domain, class 6, transcription factor 1	19009	5.73067e-07	-1.71465
Nde1	nuclear distribution gene E homolog 1 (A nidulans)	67203	4.63206e-07	1.52456
Prkcz	protein kinase C, zeta	18762	9.27178e-09	-3.52437
Steap2	six transmembrane epithelial antigen of prostate 2	74051	3.66342e-08	-2.70481
Snx27	sorting nexin family member 27	76742	4.44824e-06	-2.11883
Arfip2	ADP-ribosylation factor interacting protein 2	76932	1.68427e-05	-1.51858
Zfc3h1	zinc finger, C3H1-type containing	216345	2.2666e-05	-1.64857
Ehhadh	enoyl-Coenzyme A, hydratase/3-hydroxyacyl Coenzyme A dehydrogenase	74147	8.73521e-06	-3.86436
Dnajc12	DnaJ (Hsp40) homolog, subfamily C, member 12	30045	0.000101921	-1.52833
Yipf7	Yip1 domain family, member 7	75581	2.82628e-11	17.1205
Hbb-b1	hemoglobin, beta adult major chain	15129	0.000493143	2.7233
Cyp2j13	cytochrome P450, family 2, subfamily j, polypeptide 13	230459	1.20705e-08	-11.6875
Oma1	OMA1 homolog, zinc metallopeptidase (S. cerevisiae)	67013	5.42483e-06	1.83727
Amy1	amylase 1, salivary	11722	3.67798e-05	1.82743
BC031181	cDNA sequence BC031181	407819	1.966e-07	-2.54816
Tbcel	tubulin folding cofactor E-like	272589	8.50072e-06	-2.05122
Gpm6a	glycoprotein m6a	234267	1.85788e-06	-2.41254
Tuba1a	tubulin, alpha 1A	22142	2.17228e-06	2.60412
AI428936	expressed sequence AI428936	233066	1.734e-10	-5.4544
Lmo4	LIM domain only 4	16911	6.62728e-05	-1.81876
Ube2g1	ubiquitin-conjugating enzyme E2G 1 (UBC7 homolog, C. elegans)	67128	2.15139e-07	2.07372
Prickle3	prickle homolog 3 (Drosophila)	54630	1.91226e-06	2.22649
Ankfy1	ankyrin repeat and FYVE domain containing 1	11736	6.70477e-06	-1.55411
Klc4	kinesin light chain 4	74764	1.87704e-08	-2.67772
Pitrm1	pitrilysin metallepetidase 1	69617	3.94128e-07	1.68513
Ppp2r5c	protein phosphatase 2, regulatory subunit B (B56), gamma isoform	26931	2.77797e-06	-1.67627
Pigf	phosphatidylinositol glycan anchor biosynthesis, class F	18701	6.01843e-08	-1.61803
Tcf4	transcription factor 4	21413	2.19634e-09	2.87692
Arhgap24	Rho GTPase activating protein 24	231532	1.88233e-10	-4.71826
Asl	argininosuccinate lyase	109900	3.99858e-06	-1.91663
Rnpep	arginyl aminopeptidase (aminopeptidase B)	215615	3.86613e-07	-1.63412
Sdhd	succinate dehydrogenase complex, subunit D, integral membrane protein	66925	3.13116e-05	1.93352
Id1	inhibitor of DNA binding 1	15901	8.0417e-06	2.27302
Arhgap1	Rho GTPase activating protein 1	228359	1.15307e-06	-1.85873
Serbp1	serpine1 mRNA binding protein 1	66870	3.96883e-06	1.57665
Cdh5	cadherin 5	12562	8.55763e-08	1.94387
Thy1	thymus cell antigen 1, theta	21838	6.33008e-06	2.03893
Col5a1	collagen, type V, alpha 1	12831	8.10168e-07	1.90094
Coq5	coenzyme Q5 homolog, methyltransferase (yeast)	52064	1.97082e-09	3.25942
Ppm1a	protein phosphatase 1A, magnesium dependent, alpha isoform	19042	3.17833e-07	2.38494
Cgnl1	cingulin-like 1	68178	1.05983e-09	-5.94428
Als2	amyotrophic lateral sclerosis 2 (juvenile) homolog (human)	74018	3.74005e-06	-1.5153
Kif12	kinesin family member 12	16552	6.40953e-09	-2.25632
Bicd2	bicaudal D homolog 2 (Drosophila)	76895	1.21456e-07	1.85408
Ndufb7	NADH dehydrogenase (ubiquinone) 1 beta subcomplex, 7	66916	7.9162e-08	3.05367
Hoga1	4-hydroxy-2-oxoglutarate aldolase 1	67432	8.07139e-09	-2.20178
Scrn2	secernin 2	217140	2.79699e-08	-3.97692
Prodh	proline dehydrogenase	19125	4.67493e-10	-9.2763
Mdh1	malate dehydrogenase 1, NAD (soluble)	17449	2.50573e-08	3.60463
Iars	isoleucine-tRNA synthetase	105148	1.20039e-06	1.60714
Egfr	epidermal growth factor receptor	13649	1.1977e-06	-1.70562
Adcy4	adenylate cyclase 4	104110	1.56742e-09	2.53795
Bves	blood vessel epicardial substance	23828	2.24471e-09	3.91747
Tmprss2	transmembrane protease, serine 2	50528	1.89599e-12	-11.3151
Ddrgk1	DDRGK domain containing 1	77006	1.88312e-08	-2.44309
Cd151	CD151 antigen	12476	1.57314e-07	1.93617
Rgs4	regulator of G-protein signaling 4	19736	1.28111e-05	1.51083
Tmem51	transmembrane protein 51	214359	4.00361e-08	-4.69142
Prpf19	PRP19/PSO4 pre-mRNA processing factor 19 homolog (S. cerevisiae)	28000	3.52151e-07	2.67372
Tom1	target of myb1 homolog (chicken)	21968	2.00092e-05	1.79658
Vdac2	voltage-dependent anion channel 2	22334	6.31154e-06	1.71938
Tmbim1	transmembrane BAX inhibitor motif containing 1	69660	1.62823e-06	1.55305
Rhcg	Rhesus blood group-associated C glycoprotein	56315	3.1267e-07	-1.922
Irf6	interferon regulatory factor 6	54139	1.52341e-07	-2.72398
Ush1c	Usher syndrome 1C homolog (human)	72088	1.6932e-09	-8.59179
Ckmt2	creatine kinase, mitochondrial 2	76722	1.92473e-12	111.104
Fundc2	FUN14 domain containing 2	67391	1.63036e-07	1.8536
Ddx3y	DEAD (Asp-Glu-Ala-Asp) box polypeptide 3, Y-linked	26900	8.28985e-08	-4.11445
Pdk4	pyruvate dehydrogenase kinase, isoenzyme 4	27273	0.000504362	11.599
Ankrd40	ankyrin repeat domain 40	71452	4.83666e-10	3.08616
Myocd	myocardin	214384	1.92061e-07	2.9113
Rpl23	ribosomal protein L23	65019	0.000125399	-2.94802
Scmh1	sex comb on midleg homolog 1	29871	1.41997e-05	1.55124
B3galt5	UDP-Gal:betaGlcNAc beta 1,3-galactosyltransferase, polypeptide 5	93961	1.43495e-07	-1.86271
Polr3e	polymerase (RNA) III (DNA directed) polypeptide E	26939	3.6814e-05	-2.799
Gm561	predicted gene 561	228715	1.83897e-05	1.91612
Gusb	glucuronidase, beta	110006	0.00141712	-1.74237
Lpl	lipoprotein lipase	16956	9.13703e-08	2.89196
Snx18	sorting nexin 18	170625	1.98025e-06	-1.70369
Keg1	kidney expressed gene 1	64697	2.09601e-10	-129.19
Nxt2	nuclear transport factor 2-like export factor 2	237082	7.04169e-09	-2.15875
Smo	smoothened homolog (Drosophila)	319757	2.86611e-07	-1.78685
Hnrnpa2b1	heterogeneous nuclear ribonucleoprotein A2/B1	53379	2.63805e-05	2.02602
Sh3glb1	SH3-domain GRB2-like B1 (endophilin)	54673	1.16458e-08	4.19066
Yipf1	Yip1 domain family, member 1	230584	1.05814e-05	-1.75332
Lpar3	lysophosphatidic acid receptor 3	65086	4.16052e-06	-2.05847
Efna5	ephrin A5	13640	1.11287e-07	1.79087
Idh2	isocitrate dehydrogenase 2 (NADP+), mitochondrial	269951	2.73586e-07	3.49283
Gpihbp1	GPI-anchored HDL-binding protein 1	68453	1.55242e-06	3.11024
Itpr1	inositol 1,4,5-trisphosphate receptor 1	16438	1.03856e-08	-5.17025
Ddr1	discoidin domain receptor family, member 1	12305	4.00676e-08	-3.78291
Slc22a1	solute carrier family 22 (organic cation transporter), member 1	20517	5.95083e-10	-16.6171
Hspb1	heat shock protein 1	15507	3.15019e-09	5.76593
Agrn	agrin	11603	1.13301e-06	-2.30782
Hdac6	histone deacetylase 6	15185	1.90475e-07	-1.61486
Taf10	TAF10 RNA polymerase II, TATA box binding protein (TBP)-associated factor	24075	7.43029e-06	-1.52302
Gm2174	predicted gene 2174	100039346	0.000647067	1.82816
Sorbs1	sorbin and SH3 domain containing 1	20411	2.78062e-07	1.92705
Ankrd23	ankyrin repeat domain 23	78321	1.20671e-09	9.07765
Ctsc	cathepsin C	13032	4.07603e-05	1.50611
Prkaca	protein kinase, cAMP dependent, catalytic, alpha	18747	5.7613e-09	3.30927
Dusp7	dual specificity phosphatase 7	235584	1.6257e-05	2.074
Bicc1	bicaudal C homolog 1 (Drosophila)	83675	4.54498e-09	-4.54179
Kcnk5	potassium channel, subfamily K, member 5	16529	1.20694e-07	-14.9721
Dhrsx	dehydrogenase/reductase (SDR family) X chromosome	236082	9.46386e-06	-1.86594
Ndufs4	NADH dehydrogenase (ubiquinone) Fe-S protein 4	17993	2.14747e-09	5.04118
Wwc1	WW, C2 and coiled-coil domain containing 1	211652	5.67717e-07	-1.76314
Hgfac	hepatocyte growth factor activator	54426	3.71235e-08	-2.33872
Itga7	integrin alpha 7	16404	2.31745e-10	3.58709
Ociad1	OCIA domain containing 1	68095	3.12498e-08	1.91375
Gyltl1b	glycosyltransferase-like 1B	228366	1.75573e-07	-2.47605
Pdcd5	programmed cell death 5	56330	1.22619e-06	1.61034
Acaa2	acetyl-Coenzyme A acyltransferase 2 (mitochondrial 3-oxoacyl-Coenzyme A thiolase)	52538	9.62972e-08	9.40073
Lgr6	leucine-rich repeat-containing G protein-coupled receptor 6	329252	2.31588e-08	1.66858
Ndufa5	NADH dehydrogenase (ubiquinone) 1 alpha subcomplex, 5	68202	9.78345e-06	3.36905
Hspa8	heat shock protein 8	15481	1.26334e-05	3.14507
Ahcyl2	S-adenosylhomocysteine hydrolase-like 2	74340	1.032e-08	-2.81573
Sult1c2	sulfotransferase family, cytosolic, 1C, member 2	69083	2.81735e-09	-7.63342
Ivns1abp	influenza virus NS1A binding protein	117198	3.42846e-07	2.46587
Ankrd40	ankyrin repeat domain 40	71452	2.54904e-10	4.14862
Rbms2	RNA binding motif, single stranded interacting protein 2	56516	2.43942e-06	2.17446
Ercc1	excision repair cross-complementing rodent repair deficiency, complementation group 1	13870	2.91503e-06	1.81331
Aup1	ancient ubiquitous protein 1	11993	6.82011e-10	-19.1303
Mapkapk3	mitogen-activated protein kinase-activated protein kinase 3	102626	2.81285e-06	1.60958
Art5	ADP-ribosyltransferase 5	11875	7.06058e-09	3.32836
Lmtk2	lemur tyrosine kinase 2	231876	7.39923e-07	-1.8474
Meis2	Meis homeobox 2	17536	5.04242e-05	1.5971
Cd59b	CD59b antigen	333883	6.32439e-07	2.23085
Ifitm1	interferon induced transmembrane protein 1	68713	8.09879e-06	2.61381
Tpm4	tropomyosin 4	326618	5.98837e-06	2.27175
Slc44a2	solute carrier family 44, member 2	68682	1.67738e-07	2.13598
Lyrm5	LYR motif containing 5	67636	8.87247e-06	1.54383
Il34	interleukin 34	76527	9.93318e-06	-1.61521
Retsat	retinol saturase (all trans retinol 13,14 reductase)	67442	5.42015e-06	-2.60297
Coq5	coenzyme Q5 homolog, methyltransferase (yeast)	52064	2.84309e-08	2.932
Prmt2	protein arginine N-methyltransferase 2	15468	6.38219e-07	1.5226
Muc1	mucin 1, transmembrane	17829	1.71416e-06	-2.19082
Atp6v1b2	ATPase, H+ transporting, lysosomal V1 subunit B2	11966	8.61025e-09	-3.85549
Zdhhc12	zinc finger, DHHC domain containing 12	66220	2.51244e-07	-2.399
Acacb	acetyl-Coenzyme A carboxylase beta	100705	3.27124e-09	5.37959
Emr1	EGF-like module containing, mucin-like, hormone receptor-like sequence 1	13733	0.00323166	1.577
Fam134a	family with sequence similarity 134, member A	227298	4.97618e-08	-3.38259
Gm6316	glyceraldehyde-3-phosphate dehydrogenase pseudogene	622339	2.04081e-05	1.6174
Fam162a	family with sequence similarity 162, member A	70186	3.47605e-07	3.23485
Mrpl22	mitochondrial ribosomal protein L22	216767	4.87106e-06	1.76697
Mfsd1	major facilitator superfamily domain containing 1	66868	1.49741e-09	-5.02967
Mcf2l	mcf.2 transforming sequence-like	17207	0.00247565	1.50817
Mtap7d1	microtubule-associated protein 7 domain containing 1	245877	1.84255e-10	6.86816
Ly6e	lymphocyte antigen 6 complex, locus E	17069	0.000498808	-2.67763
Plk1s1	polo-like kinase 1 substrate 1	228730	1.12083e-07	2.47651
Eef1a2	eukaryotic translation elongation factor 1 alpha 2	13628	4.43811e-13	68.7426
Arhgef18	rho/rac guanine nucleotide exchange factor (GEF) 18	102098	3.00161e-07	-1.96831
Timm8b	translocase of inner mitochondrial membrane 8 homolog b (yeast)	30057	1.03331e-08	2.52028
Hoxd4	homeobox D4	15436	5.68815e-06	-1.73827
Mtmr12	myotubularin related protein 12	268783	1.92382e-06	-1.80748
Pcdh1	protocadherin 1	75599	2.80091e-05	-1.60761
Bcl7a	B cell CLL/lymphoma 7A	77045	1.11111e-06	-2.17937
Eci2	enoyl-Coenzyme A delta isomerase 2	23986	0.000139008	1.5934
Tmem229a	transmembrane protein 229A	319832	3.89957e-10	-3.6563
Slc25a20	solute carrier family 25 (mitochondrial carnitine/acylcarnitine translocase), member 20	57279	1.31139e-08	3.52089
Ccdc107	coiled-coil domain containing 107	622404	2.33541e-06	-1.63806
Sh3kbp1	SH3-domain kinase binding protein 1	58194	2.05449e-09	9.49832
Tmem45b	transmembrane protein 45b	235135	9.11643e-11	-7.4474
Lypd2	Ly6/Plaur domain containing 2	68311	1.22114e-05	-1.71043
Kbtbd10	kelch repeat and BTB (POZ) domain containing 10	228003	1.72211e-11	6.62617
Klk1	kallikrein 1	16612	2.30982e-12	-66.7568
Slc34a3	solute carrier family 34 (sodium phosphate), member 3	142681	1.94037e-07	-3.97332
Mlycd	malonyl-CoA decarboxylase	56690	0.000233245	1.79991
Rasl11b	RAS-like, family 11, member B	68939	0.000733099	2.07792
Pkig	protein kinase inhibitor, gamma	18769	1.08782e-07	2.32014
Paqr7	progestin and adipoQ receptor family member VII	71904	6.32309e-06	-3.40174
Pfkfb2	6-phosphofructo-2-kinase/fructose-2,6-biphosphatase 2	18640	4.15114e-05	2.43792
Igdcc4	immunoglobulin superfamily, DCC subclass, member 4	56741	7.21428e-09	2.30915
Aacs	acetoacetyl-CoA synthetase	78894	2.88565e-09	-10.4137
Cycs	cytochrome c, somatic	13063	5.98951e-06	1.56792
Spsb1	splA/ryanodine receptor domain and SOCS box containing 1	74646	4.65774e-06	2.26229
Sap30	sin3 associated polypeptide	60406	1.31171e-07	-4.08272
Chmp4b	charged multivesicular body protein 4B	75608	9.3163e-05	-1.64689
Frmd6	FERM domain containing 6	319710	3.77151e-08	2.35298
Ndufaf4	NADH dehydrogenase (ubiquinone) 1 alpha subcomplex, assembly factor 4	68493	2.73145e-06	2.39533
Fam151a	family with sequence simliarity 151, member A	230579	8.51981e-10	-19.472
Fabp3	fatty acid binding protein 3, muscle and heart	14077	3.83592e-11	16.3773
Ank1	ankyrin 1, erythroid	11733	3.48875e-11	5.02769
Copz2	coatomer protein complex, subunit zeta 2	56358	8.87877e-08	1.94737
Fads2	fatty acid desaturase 2	56473	2.09025e-09	-2.33482
Fbln1	fibulin 1	14114	1.59778e-09	3.14284
Atp6v0d1	ATPase, H+ transporting, lysosomal V0 subunit D1	11972	1.26586e-06	-1.68876
Tinag	tubulointerstitial nephritis antigen	26944	5.33797e-10	-10.1135
Gng10	guanine nucleotide binding protein (G protein), gamma 10	14700	6.64771e-08	2.01365
Nek9	NIMA (never in mitosis gene a)-related expressed kinase 9	217718	2.16988e-09	3.03242
Eif2a	eukaryotic translation initiation factor 2A	229317	1.47253e-05	1.6696
Lrrc57	leucine rich repeat containing 57	66606	2.73401e-06	1.71452
Ubac1	ubiquitin associated domain containing 1	98766	2.42588e-06	1.93474
Atp5j2	ATP synthase, H+ transporting, mitochondrial F0 complex, subunit F2	57423	4.29723e-05	1.53422
Mus81	MUS81 endonuclease homolog (yeast)	71711	3.75686e-06	1.53868
Sepp1	selenoprotein P, plasma, 1	20363	0.000188932	-1.76607
Nup210	nucleoporin 210	54563	7.5645e-08	-2.83788
Ndufc1	NADH dehydrogenase (ubiquinone) 1, subcomplex unknown, 1	66377	4.46184e-08	2.99696
Dpysl4	dihydropyrimidinase-like 4	26757	9.56091e-07	1.80097
Vps53	vacuolar protein sorting 53 (yeast)	68299	9.79824e-06	-1.51781
Hspa1a	heat shock protein 1A	193740	0.000319966	-2.03911
Cyb5	cytochrome b-5	109672	1.58079e-07	-6.59835
Tfg	Trk-fused gene	21787	5.61252e-05	1.58429
Idh1	isocitrate dehydrogenase 1 (NADP+), soluble	15926	8.58071e-06	-2.21855
Rars2	arginyl-tRNA synthetase 2, mitochondrial	109093	3.61123e-05	-1.56426
Klf2	Kruppel-like factor 2 (lung)	16598	8.7343e-06	2.88628
Pepd	peptidase D	18624	6.20103e-10	-4.00176
Rab28	RAB28, member RAS oncogene family	100972	2.68163e-09	3.74107
Sil1	endoplasmic reticulum chaperone SIL1 homolog (S. cerevisiae)	81500	5.89277e-07	-1.63832
Cldn10	claudin 10	58187	2.17326e-12	-43.5731
Gm5545	predicted gene 5545	433633	1.79272e-07	1.91427
Stk16	serine/threonine kinase 16	20872	6.19222e-05	2.25124
Fbxl15	F-box and leucine-rich repeat protein 15	68431	1.35772e-06	-1.51605
Kif20b	kinesin family member 20B	240641	1.20412e-05	-1.63475
Ric8b	resistance to inhibitors of cholinesterase 8 homolog B (C. elegans)	237422	2.49341e-06	2.20496
Npr2	natriuretic peptide receptor 2	230103	3.70321e-08	1.84595
Tmem127	transmembrane protein 127	69470	5.67384e-06	-1.5571
Nsmaf	neutral sphingomyelinase (N-SMase) activation associated factor	18201	2.33188e-07	1.72189
Ifit2	interferon-induced protein with tetratricopeptide repeats 2	15958	2.81002e-07	1.69452
Ankrd1	ankyrin repeat domain 1 (cardiac muscle)	107765	4.3392e-10	27.7147
Scara5	scavenger receptor class A, member 5 (putative)	71145	1.56929e-07	2.68421
Atp6v0e	ATPase, H+ transporting, lysosomal V0 subunit E	11974	1.35267e-05	-2.08609
BC028528	cDNA sequence BC028528	229600	1.73984e-07	2.04166
Nhlrc1	NHL repeat containing 1	105193	7.42375e-07	1.71196
Sepn1	selenoprotein N, 1	74777	8.99196e-08	2.33808
Gstz1	glutathione transferase zeta 1 (maleylacetoacetate isomerase)	14874	3.38431e-10	-7.78881
Lgals1	lectin, galactose binding, soluble 1	16852	3.22701e-06	2.71909
Aqp2	aquaporin 2	11827	3.28963e-05	-3.37981
Myocd	myocardin	214384	4.74155e-10	2.78281
Slc27a2	solute carrier family 27 (fatty acid transporter), member 2	26458	2.62551e-10	-97.3251
Als2	amyotrophic lateral sclerosis 2 (juvenile) homolog (human)	74018	1.18085e-07	-1.61613
Fga	fibrinogen alpha chain	14161	0.000138913	-2.07663
Churc1	churchill domain containing 1	211151	1.35161e-07	2.59228
Cmya5	cardiomyopathy associated 5	76469	4.63307e-12	10.5105
Sephs2	selenophosphate synthetase 2	20768	1.36415e-09	-3.43068
Diablo	diablo homolog (Drosophila)	66593	4.46556e-06	1.63473
Gch1	GTP cyclohydrolase 1	14528	5.69717e-06	2.12452
Hbp1	high mobility group box transcription factor 1	73389	5.83747e-07	1.79079
Hint3	histidine triad nucleotide binding protein 3	66847	7.04904e-08	3.04257
Tspan33	tetraspanin 33	232670	5.53646e-09	-2.88819
Slc6a9	solute carrier family 6 (neurotransmitter transporter, glycine), member 9	14664	5.20882e-07	-3.78732
Scnn1b	sodium channel, nonvoltage-gated 1 beta	20277	1.05883e-07	-4.37285
Slc16a4	solute carrier family 16 (monocarboxylic acid transporters), member 4	229699	2.82312e-07	-1.88761
Fubp3	far upstream element (FUSE) binding protein 3	320267	4.47378e-06	-1.63388
Ccng1	cyclin G1	12450	5.95615e-09	4.14
C1rl	complement component 1, r subcomponent-like	232371	4.31706e-06	-1.53133
Aspdh	aspartate dehydrogenase domain containing	68352	3.72323e-09	-11.4592
Pank1	pantothenate kinase 1	75735	3.11769e-07	-4.91579
Med30	mediator complex subunit 30	69790	3.49817e-07	1.83781
Cpt1b	carnitine palmitoyltransferase 1b, muscle	12895	2.18586e-10	6.30256
Mrps31	mitochondrial ribosomal protein S31	57312	2.19629e-07	2.38603
P4ha2	procollagen-proline, 2-oxoglutarate 4-dioxygenase (proline 4-hydroxylase), alpha II polypeptide	18452	3.65774e-06	1.68478
Fgf16	fibroblast growth factor 16	80903	0.000132052	1.57396
Emilin2	elastin microfibril interfacer 2	246707	2.93775e-08	2.85972
Actb	actin, beta	11461	1.5576e-06	1.64626
Zdhhc6	zinc finger, DHHC domain containing 6	66980	1.99258e-08	-2.05781
Fam63a	family with sequence similarity 63, member A	75007	7.46006e-09	-3.18663
Fkbp2	FK506 binding protein 2	14227	1.64228e-06	-2.51937
Galntl2	UDP-N-acetyl-alpha-D-galactosamine:polypeptide N-acetylgalactosaminyltransferase-like 2	78754	3.96444e-08	1.68742
Haghl	hydroxyacylglutathione hydrolase-like	68977	1.47292e-07	-1.72871
Usp18	ubiquitin specific peptidase 18	24110	1.58589e-06	1.5224
Cox5b	cytochrome c oxidase, subunit Vb	12859	6.61995e-06	2.51241
BC021785	cDNA sequence BC021785	215928	1.34125e-08	-13.4096
Galnt11	UDP-N-acetyl-alpha-D-galactosamine:polypeptide N-acetylgalactosaminyltransferase 11	231050	6.04759e-10	-8.93083
Ogn	osteoglycin	18295	2.33055e-10	5.77594
Irx4	Iroquois related homeobox 4 (Drosophila)	50916	2.36829e-06	1.86282
Sfxn1	sideroflexin 1	14057	3.22998e-10	-11.9352
Prr5	proline rich 5 (renal)	109270	7.73938e-08	-1.77022
Itpr2	inositol 1,4,5-triphosphate receptor 2	16439	3.35842e-08	-3.43278
Gak	cyclin G associated kinase	231580	2.78146e-08	-2.90545
Tuft1	tuftelin 1	22156	6.11505e-09	-3.83562
Timd2	T cell immunoglobulin and mucin domain containing 2	171284	4.58894e-10	-9.60707
Itga3	integrin alpha 3	16400	1.09843e-06	-1.66821
Tram1	translocating chain-associating membrane protein 1	72265	2.99094e-06	-2.0168
Gstm2	glutathione S-transferase, mu 2	14863	4.05836e-08	2.34907
Icam2	intercellular adhesion molecule 2	15896	4.23255e-07	2.46442
Hat1	histone aminotransferase 1	107435	1.50091e-06	1.50376
Nus1	nuclear undecaprenyl pyrophosphate synthase 1 homolog (S. cerevisiae)	52014	1.19365e-05	-1.90102
Plekha8	pleckstrin homology domain containing, family A (phosphoinositide binding specific) member 8	231999	2.2667e-08	-2.54954
Spp1	secreted phosphoprotein 1	20750	9.5333e-10	-26.2582
Inmt	indolethylamine N-methyltransferase	21743	1.75687e-09	-25.8276
Slc5a12	solute carrier family 5 (sodium/glucose cotransporter), member 12	241612	5.58605e-07	-2.08777
Serping1	serine (or cysteine) peptidase inhibitor, clade G, member 1	12258	0.00272604	1.91633
Src	Rous sarcoma oncogene	20779	6.25662e-08	-1.87087
Fndc3b	fibronectin type III domain containing 3B	72007	2.62632e-07	2.10814
Sulf1	sulfatase 1	240725	3.0137e-06	1.56543
Uba7	ubiquitin-like modifier activating enzyme 7	74153	7.0494e-06	1.70474
Tbc1d10a	TBC1 domain family, member 10a	103724	1.12085e-06	-2.22017
Pfkm	phosphofructokinase, muscle	18642	5.75669e-10	10.9088
Apip	APAF1 interacting protein	56369	7.85816e-10	3.95576
Slc45a3	solute carrier family 45, member 3	212980	4.03194e-06	-1.61482
Msrb2	methionine sulfoxide reductase B2	76467	4.72692e-08	2.75644
Hoxd9	homeobox D9	15438	3.63211e-10	-3.70564
Med4	mediator of RNA polymerase II transcription, subunit 4 homolog (yeast)	67381	1.71e-06	1.53017
Rab5a	RAB5A, member RAS oncogene family	271457	0.000215928	1.54281
Mrps28	mitochondrial ribosomal protein S28	66230	9.86269e-08	2.14188
Gcnt1	glucosaminyl (N-acetyl) transferase 1, core 2	14537	1.4855e-08	-6.15929
Actr3b	ARP3 actin-related protein 3 homolog B (yeast)	242894	1.06993e-05	1.77014
Mfsd9	major facilitator superfamily domain containing 9	211798	6.76741e-08	-2.028
Tgfb3	transforming growth factor, beta 3	21809	5.25407e-05	1.51801
Ndufc1	NADH dehydrogenase (ubiquinone) 1, subcomplex unknown, 1	66377	9.14625e-08	2.32445
Cln6	ceroid-lipofuscinosis, neuronal 6	76524	1.74492e-05	-1.60143
Chchd1	coiled-coil-helix-coiled-coil-helix domain containing 1	66121	1.401e-07	1.81253
Fga	fibrinogen alpha chain	14161	0.000108814	-1.97918
Nox4	NADPH oxidase 4	50490	5.91498e-09	-5.75793
Guca2b	guanylate cyclase activator 2b (retina)	14916	6.65728e-12	-76.8458
Egln1	EGL nine homolog 1 (C. elegans)	112405	5.94359e-08	2.72499
Nme7	non-metastatic cells 7, protein expressed in (nucleoside-diphosphate kinase)	171567	1.65885e-08	-3.44109
Ogfrl1	opioid growth factor receptor-like 1	70155	1.34518e-05	1.71229
Dysf	dysferlin	26903	5.00106e-08	3.38984
Pecam1	platelet/endothelial cell adhesion molecule 1	18613	1.26219e-06	2.0654
Vav2	vav 2 oncogene	22325	2.01682e-06	-1.51887
Fxyd2	FXYD domain-containing ion transport regulator 2	11936	2.56622e-11	-71.6601
Trak2	trafficking protein, kinesin binding 2	70827	1.84279e-05	1.77483
Gde1	glycerophosphodiester phosphodiesterase 1	56209	5.53396e-05	-1.66583
Dao	D-amino acid oxidase	13142	3.85808e-10	-31.8247
Ccnd1	cyclin D1	12443	8.08158e-07	-1.79046
Hist1h4a	histone cluster 1, H4a	326619	2.42812e-08	2.96292
Taok1	TAO kinase 1	216965	9.10899e-09	1.9683
Klhl31	kelch-like 31 (Drosophila)	244923	1.64091e-08	2.82205
Ppm1a	protein phosphatase 1A, magnesium dependent, alpha isoform	19042	4.15305e-08	2.27374
Eef1b2	eukaryotic translation elongation factor 1 beta 2	55949	0.0023237	1.59235
Atp6v0e2	ATPase, H+ transporting, lysosomal V0 subunit E2	76252	6.60572e-07	-1.55644
Dnm1l	dynamin 1-like	74006	5.21e-06	1.90649
Nipa1	non imprinted in Prader-Willi/Angelman syndrome 1 homolog (human)	233280	4.123e-06	1.70042
Cyp2d12	cytochrome P450, family 2, subfamily d, polypeptide 12	380997	1.11982e-09	-28.6435
Atp5f1	ATP synthase, H+ transporting, mitochondrial F0 complex, subunit B1	11950	1.22636e-06	1.73859
Atp5e	ATP synthase, H+ transporting, mitochondrial F1 complex, epsilon subunit	67126	1.95782e-05	2.03268
Pgap2	post-GPI attachment to proteins 2	233575	6.93874e-08	1.75288
Slk	STE20-like kinase (yeast)	20874	5.1235e-07	1.73542
Ugt1a10	UDP glycosyltransferase 1 family, polypeptide A10	394430	2.3673e-09	-38.6407
Naa35	N(alpha)-acetyltransferase 35, NatC auxiliary subunit	78689	3.04368e-07	2.1017
Khk	ketohexokinase	16548	2.21595e-11	-17.5834
Slc12a1	solute carrier family 12, member 1	20495	8.20852e-09	-12.2076
Rgl2	ral guanine nucleotide dissociation stimulator-like 2	19732	1.13511e-05	1.54659
Mfge8	milk fat globule-EGF factor 8 protein	17304	3.95291e-07	2.00598
Matr3	matrin 3	17184	9.92051e-07	-1.55764
Grsf1	G-rich RNA sequence binding factor 1	231413	3.33075e-06	1.72577
Zfp512	zinc finger protein 512	269639	1.43852e-06	1.53896
Srp14	signal recognition particle 14	20813	7.39151e-07	2.36024
Cbs	cystathionine beta-synthase	12411	3.13667e-09	-4.80293
Csprs	component of Sp100-rs	114564	0.000851441	1.72204
Aco2	aconitase 2, mitochondrial	11429	9.08251e-09	2.25662
Pla2g12a	phospholipase A2, group XIIA	66350	9.93804e-05	1.6642
Tmem141	transmembrane protein 141	51875	4.08143e-08	1.66834
Pja2	praja 2, RING-H2 motif containing	224938	3.98415e-05	1.92343
Hmgxb3	HMG box domain containing 3	106894	3.80117e-06	-1.6942
Hrasls	HRAS-like suppressor	27281	8.3056e-07	1.96978
Smagp	small cell adhesion glycoprotein	207818	4.29047e-07	-2.79909
Ankrd1	ankyrin repeat domain 1 (cardiac muscle)	107765	1.37814e-11	58.048
Myh6	myosin, heavy polypeptide 6, cardiac muscle, alpha	17888	8.4371e-13	140.941
Rfc2	replication factor C (activator 1) 2	19718	1.06278e-07	-1.99034
Sytl2	synaptotagmin-like 2	83671	1.06256e-07	-1.87324
Qprt	quinolinate phosphoribosyltransferase	67375	2.93886e-09	-4.19765
Kpna1	karyopherin (importin) alpha 1	16646	4.43214e-08	2.38302
Atp6v1h	ATPase, H+ transporting, lysosomal V1 subunit H	108664	2.0367e-07	-3.60521
Lhx1	LIM homeobox protein 1	16869	4.01519e-08	-2.14398
Apom	apolipoprotein M	55938	2.69672e-10	-30.6365
Cldn19	claudin 19	242653	1.39587e-08	-1.8599
Dcxr	dicarbonyl L-xylulose reductase	67880	2.88465e-08	-4.47972
Slc46a1	solute carrier family 46, member 1	52466	8.48006e-09	-2.74641
Suclg1	succinate-CoA ligase, GDP-forming, alpha subunit	56451	3.51465e-06	4.07744
Tcap	titin-cap	21393	4.86488e-14	107.618
Parm1	prostate androgen-regulated mucin-like protein 1	231440	3.85464e-10	7.78026
Asb8	ankyrin repeat and SOCS box-containing 8	78541	1.71914e-08	2.89724
Prdx5	peroxiredoxin 5	54683	8.52641e-07	-2.27422
Psme4	proteasome (prosome, macropain) activator subunit 4	103554	0.000138121	1.73736
Atp1a1	ATPase, Na+/K+ transporting, alpha 1 polypeptide	11928	1.13207e-09	-2.54817
Txlnb	taxilin beta	378431	2.64508e-10	11.972
Tmem183a	transmembrane protein 183A	57439	4.4243e-08	-2.16324
Preb	prolactin regulatory element binding	50907	2.15203e-07	-2.35886
Wls	wntless homolog (Drosophila)	68151	6.28381e-06	-1.83106
Xpnpep2	X-prolyl aminopeptidase (aminopeptidase P) 2, membrane-bound	170745	4.13846e-06	-1.67966
Pdzk1ip1	PDZK1 interacting protein 1	67182	1.29995e-12	-35.137
Lrrc10	leucine rich repeat containing 10	237560	6.88556e-11	5.94775
Zfp691	zinc finger protein 691	195522	1.09734e-05	1.70316
Alpl	alkaline phosphatase, liver/bone/kidney	11647	1.65653e-07	-3.7491
Ciapin1	cytokine induced apoptosis inhibitor 1	109006	1.62645e-07	1.68456
Aspscr1	alveolar soft part sarcoma chromosome region, candidate 1 (human)	68938	7.71131e-07	-2.1675
Xirp2	xin actin-binding repeat containing 2	241431	4.56445e-11	18.3767
Clip1	CAP-GLY domain containing linker protein 1	56430	3.13341e-06	1.74027
Fbp2	fructose bisphosphatase 2	14120	0.00020081	1.71752
Cmya5	cardiomyopathy associated 5	76469	1.84835e-11	39.2323
Nfib	nuclear factor I/B	18028	1.28307e-06	3.59098
Phkb	phosphorylase kinase beta	102093	5.37265e-06	1.50417
Cp	ceruloplasmin	12870	0.000653574	2.0729
Gstm2	glutathione S-transferase, mu 2	14863	7.34286e-08	2.27414
Cdhr5	cadherin-related family member 5	72040	1.44722e-12	-34.2053
Cyp27a1	cytochrome P450, family 27, subfamily a, polypeptide 1	104086	1.31247e-05	-1.88742
Aoah	acyloxyacyl hydrolase	27052	6.57507e-09	-3.35694
Lmna	lamin A	16905	9.68846e-07	1.57255
Creg1	cellular repressor of E1A-stimulated genes 1	433375	3.74412e-07	2.4095
Aqp1	aquaporin 1	11826	0.000124553	-2.03102
F13b	coagulation factor XIII, beta subunit	14060	2.60928e-12	-10.54
Acot7	acyl-CoA thioesterase 7	70025	2.68412e-07	1.91944
Pfdn4	prefoldin 4	109054	1.14152e-05	1.58799
Rab34	RAB34, member of RAS oncogene family	19376	1.82795e-09	-2.61858
Acad10	acyl-Coenzyme A dehydrogenase family, member 10	71985	1.09941e-07	-3.62619
Brms1	breast cancer metastasis-suppressor 1	107392	1.71426e-06	-1.57048
Gipc2	GIPC PDZ domain containing family, member 2	54120	7.8002e-10	-7.04142
Rogdi	rogdi homolog (Drosophila)	66049	1.31876e-08	-2.58605
Cab39l	calcium binding protein 39-like	69008	2.75637e-08	-1.97525
Rnf34	ring finger protein 34	80751	1.00237e-05	1.79485
Reep5	receptor accessory protein 5	13476	1.04456e-06	2.99992
Marcks	myristoylated alanine rich protein kinase C substrate	17118	1.77768e-09	2.2619
Rangap1	RAN GTPase activating protein 1	19387	2.02497e-06	-1.51604
Pgm5	phosphoglucomutase 5	226041	6.98868e-07	1.65361
Hoxb7	homeobox B7	15415	3.5253e-09	-4.80201
Slc4a3	solute carrier family 4 (anion exchanger), member 3	20536	1.87739e-09	6.8004
Slc25a25	solute carrier family 25 (mitochondrial carrier, phosphate carrier), member 25	227731	4.5878e-06	-2.26574
Cpt2	carnitine palmitoyltransferase 2	12896	3.70507e-05	1.51799
Erbb2	v-erb-b2 erythroblastic leukemia viral oncogene homolog 2, neuro/glioblastoma derived oncogene homolog (avian)	13866	5.1775e-09	-1.93324
Golga4	golgi autoantigen, golgin subfamily a, 4	54214	1.55642e-06	1.90358
Psme1	proteasome (prosome, macropain) 28 subunit, alpha	19186	1.28986e-06	2.35858
Tsc22d2	TSC22 domain family, member 2	72033	2.4626e-07	1.82919
Tspo	translocator protein	12257	2.07064e-08	-2.18689
Tarsl2	threonyl-tRNA synthetase-like 2	272396	8.22697e-07	1.66095
Lrp10	low-density lipoprotein receptor-related protein 10	65107	1.93731e-07	-2.10947
Selenbp2	selenium binding protein 2	20342	1.54086e-07	-3.80447
Tbc1d1	TBC1 domain family, member 1	57915	1.75605e-07	-2.29675
Pyroxd2	pyridine nucleotide-disulphide oxidoreductase domain 2	74580	5.66771e-07	-1.62113
Acot7	acyl-CoA thioesterase 7	70025	6.62367e-08	2.90285
Mdh2	malate dehydrogenase 2, NAD (mitochondrial)	17448	2.09617e-07	4.59391
Mgst3	microsomal glutathione S-transferase 3	66447	4.0703e-09	2.45914
Plin4	perilipin 4	57435	8.67382e-07	5.34872
Mreg	melanoregulin	381269	2.43146e-08	2.25295
Gsta1	glutathione S-transferase, alpha 1 (Ya)	14857	0.000137534	1.87871
Slc22a6	solute carrier family 22 (organic anion transporter), member 6	18399	1.25918e-10	-57.0689
Ext1	exostoses (multiple) 1	14042	9.12201e-05	-1.63262
Mrpl55	mitochondrial ribosomal protein L55	67212	7.45377e-09	2.64393
H2afj	H2A histone family, member J	232440	7.96199e-07	-1.52595
Iscu	IscU iron-sulfur cluster scaffold homolog (E. coli)	66383	1.31206e-07	-1.91977
Serpina1d	serine (or cysteine) peptidase inhibitor, clade A, member 1D	20703	1.16408e-06	-5.39644
Smarca2	SWI/SNF related, matrix associated, actin dependent regulator of chromatin, subfamily a, member 2	67155	3.0667e-06	-2.22566
Rpl18a	ribosomal protein L18A	76808	0.000364869	1.59714
Psma7	proteasome (prosome, macropain) subunit, alpha type 7	26444	3.39815e-05	1.75057
Ankrd37	ankyrin repeat domain 37	654824	0.00015656	1.79575
Eci3	enoyl-Coenzyme A delta isomerase 3	69123	3.54077e-12	-18.7205
Il17re	interleukin 17 receptor E	57890	2.03141e-06	-1.5983
Plin3	perilipin 3	66905	7.06886e-07	2.67849
Sox18	SRY-box containing gene 18	20672	3.13448e-05	2.14951
Rps7	ribosomal protein S7	20115	1.02742e-05	2.23437
Ampd3	adenosine monophosphate deaminase 3	11717	2.03875e-07	2.49122
App	amyloid beta (A4) precursor protein	11820	2.26037e-07	-2.56133
Alkbh7	alkB, alkylation repair homolog 7 (E. coli)	66400	1.04879e-06	2.61139
Stard7	START domain containing 7	99138	0.000245779	1.54838
Cox5a	cytochrome c oxidase, subunit Va	12858	5.78167e-07	1.84845
Pkig	protein kinase inhibitor, gamma	18769	4.72577e-08	3.15093
Ltbp4	latent transforming growth factor beta binding protein 4	108075	3.88739e-09	4.17577
Chdh	choline dehydrogenase	218865	1.42309e-08	-2.54513
Sox7	SRY-box containing gene 7	20680	1.58879e-06	1.94193
Hook2	hook homolog 2 (Drosophila)	170833	1.26326e-08	-2.4481
Twf2	twinfilin, actin-binding protein, homolog 2 (Drosophila)	23999	5.75428e-11	9.12274
Stk30	serine/threonine kinase 30	26448	2.01616e-06	-1.56469
Enpp5	ectonucleotide pyrophosphatase/phosphodiesterase 5	83965	2.99614e-08	-3.95937
Tmem160	transmembrane protein 160	69094	1.81624e-07	1.61076
Necap2	NECAP endocytosis associated 2	66147	5.44762e-07	-1.92699
Rps6ka1	ribosomal protein S6 kinase polypeptide 1	20111	1.46334e-06	-1.5009
Gab1	growth factor receptor bound protein 2-associated protein 1	14388	2.66073e-05	1.62197
Gramd1b	GRAM domain containing 1B	235283	0.00124611	-1.71452
Dhrs7	dehydrogenase/reductase (SDR family) member 7	66375	2.47147e-07	2.86375
Mast2	microtubule associated serine/threonine kinase 2	17776	6.13793e-06	1.60209
Ptbp1	polypyrimidine tract binding protein 1	19205	1.66671e-07	-2.42377
Rapgef1	Rap guanine nucleotide exchange factor (GEF) 1	107746	3.18335e-05	1.81989
Ramp1	receptor (calcitonin) activity modifying protein 1	51801	0.000105323	1.64903
Gadd45g	growth arrest and DNA-damage-inducible 45 gamma	23882	0.000769072	-3.07374
Ino80c	INO80 complex subunit C	225280	0.000129799	1.54157
Acox3	acyl-Coenzyme A oxidase 3, pristanoyl	80911	1.79211e-09	-4.14628
Rdbp	RD RNA-binding protein	27632	9.98568e-06	-1.71015
Pcbp3	poly(rC) binding protein 3	59093	1.02677e-06	-1.94122
Gm4671	predicted gene 4671	100043821	1.91846e-06	-2.21532
Notum	notum pectinacetylesterase homolog (Drosophila)	77583	6.96005e-06	-1.54825
Gcdh	glutaryl-Coenzyme A dehydrogenase	270076	2.85069e-08	-3.352
Pank1	pantothenate kinase 1	75735	1.71389e-07	-1.967
Sh3gl2	SH3-domain GRB2-like 2	20404	3.05373e-05	-2.91886
Nagk	N-acetylglucosamine kinase	56174	3.87098e-06	-2.11361
Mrpl20	mitochondrial ribosomal protein L20	66448	0.000568828	-1.62278
Prkcdbp	protein kinase C, delta binding protein	109042	2.0144e-07	1.57635
Vdr	vitamin D receptor	22337	1.02183e-10	-7.60255
Slc44a4	solute carrier family 44, member 4	70129	9.33458e-10	-5.26763
[truncated: 2,052 more rows]
