# Supplementary material for: Global Gene Expression Profiling in PAI-1 Knockout Murine Heart and Kidney: Molecular Basis of Cardiac-Selective Fibrosis
Source: PLoS One. 2013 May 28;8(5):e63825. doi: 10.1371/journal.pone.0063825 (PMC3665822; doi:10.1371/journal.pone.0063825)
Supplement: Table S5 — Differential gene expression in PAI-1 knockout hearts and kidneys. Up and Down regulation: Unique. [(+) upregulated genes in KO hearts compared to KO kidneys; (−) downregulated in KO hearts compared to KO kidneys] (XLS) [file pone.0063825.s006.xls]

## Sheet: Sheet1
Table S5. Differential gene expression in PAI-1 knockout hearts and kidneys. Up and Down regulation: Unique.
[(+) upregulated genes in KO hearts compared to KO kidneys; (-) downregulated in KO hearts compared to KO kidneys]
GeneSymbol	Gene Name	Gene ID	P Value	Fold Change
Cd200	CD200 antigen	17470	0.000128205	2.02513
Timp1	tissue inhibitor of metalloproteinase 1	21857	0.0278836	2.26342
Nudt18	nudix (nucleoside diphosphate linked moiety X)-type motif 18	213484	0.00588786	1.76453
Herc4	hect domain and RLD 4	67345	0.000949171	-1.5301
Ddx17	DEAD (Asp-Glu-Ala-Asp) box polypeptide 17	67040	0.002565	-1.61666
Dbp	D site albumin promoter binding protein	13170	0.0164298	2.6189
Creld1	cysteine-rich with EGF-like domains 1	171508	0.000227439	1.50342
Plk2	polo-like kinase 2 (Drosophila)	20620	1.08e-05	1.55737
Elovl6	ELOVL family member 6, elongation of long chain fatty acids (yeast)	170439	4.76e-06	-1.70735
Scx	scleraxis	20289	0.00183821	1.52987
Gstm1	glutathione S-transferase, mu 1	14862	0.00393919	-1.52513
Tlk2	tousled-like kinase 2 (Arabidopsis)	24086	0.00022334	1.50142
Xbp1	X-box binding protein 1	22433	0.000581409	-1.66732
Ube2q1	ubiquitin-conjugating enzyme E2Q (putative) 1	70093	0.00039738	-1.56725
Mbl1	mannose-binding lectin (protein A) 1	17194	1.52e-06	-1.54354
Hnrpdl	heterogeneous nuclear ribonucleoprotein D-like	50926	0.00190421	1.61004
Gstm5	glutathione S-transferase, mu 5	14866	2.18e-06	-1.55531
Srd5a3	steroid 5 alpha-reductase 3	57357	1.1e-05	-1.56962
Cnksr1	connector enhancer of kinase suppressor of Ras 1	194231	0.038563	1.50983
Zranb1	zinc finger, RAN-binding domain containing 1	360216	4.28e-05	1.53036
Rgs10	regulator of G-protein signalling 10	67865	0.000179002	1.52236
Rgnef	Rho-guanine nucleotide exchange factor	110596	3.45e-05	-1.51886
Wipf1	WAS/WASL interacting protein family, member 1	215280	9.12e-06	1.60987
Svil	supervillin	225115	5.27e-05	1.52439
Mrpl14	mitochondrial ribosomal protein L14	68463	0.00242568	1.51126
Crispld2	cysteine-rich secretory protein LCCL domain containing 2	78892	0.000218583	1.54034
Kdm4b	lysine (K)-specific demethylase 4B	193796	2.52e-05	1.57387
Scn5a	sodium channel, voltage-gated, type V, alpha	20271	3.6e-07	1.52259
Grasp	GRP1 (general receptor for phosphoinositides 1)-associated scaffold protein	56149	9.71e-06	1.7733
Car3	carbonic anhydrase 3	12350	0.00108034	-1.59203
Mrap	melanocortin 2 receptor accessory protein	77037	2.7e-05	1.51014
Cant1	calcium activated nucleotidase 1	76025	0.000381488	-1.52783
C4a	complement component 4A (Rodgers blood group)	625018	0.00407712	1.93059
Aqp4	aquaporin 4	11829	0.000368598	-1.54129
Col3a1	collagen, type III, alpha 1	12825	0.00766454	1.54706
Mrpl28	mitochondrial ribosomal protein L28	68611	4.56e-05	1.51177
Mmp23	matrix metallopeptidase 23	26561	0.0180392	1.6447
Stx7	syntaxin 7	53331	0.00347192	-1.72509
Zadh2	zinc binding alcohol dehydrogenase, domain containing 2	225791	0.00102829	1.53872
Ypel3	yippee-like 3 (Drosophila)	66090	4.44e-05	-1.69218
Map3k11	mitogen-activated protein kinase kinase kinase 11	26403	0.000129558	-1.62016
Plekha2	pleckstrin homology domain-containing, family A (phosphoinositide binding specific) member 2	83436	5.79e-05	1.54862
Pex19	peroxisomal biogenesis factor 19	19298	0.000670379	1.65334
Aifm2	apoptosis-inducing factor, mitochondrion-associated 2	71361	4.94e-05	1.58142
Bcl2l1	BCL2-like 1	12048	3.24e-06	-1.55404
Ubap2l	ubiquitin associated protein 2-like	74383	2.71e-06	1.55508
Irx2	Iroquois related homeobox 2 (Drosophila)	16372	0.00137885	-1.54789
Ptpn14	protein tyrosine phosphatase, non-receptor type 14	19250	1.7e-05	1.54847
Ddx39b	DEAD (Asp-Glu-Ala-Asp) box polypeptide 39B	53817	0.00293477	1.50772
Adck1	aarF domain containing kinase 1	72113	1.17e-05	1.52854
Rsph3a	radial spoke 3A homolog (Chlamydomonas)	66832	0.00160255	1.51093
Hmgn1	high mobility group nucleosomal binding domain 1	15312	0.00159802	-1.53667
Ptpn21	protein tyrosine phosphatase, non-receptor type 21	24000	0.0011584	1.52198
Asnsd1	asparagine synthetase domain containing 1	70396	0.00109309	1.50515
Zfand2a	zinc finger, AN1-type domain 2A	100494	2.95e-05	1.50359
Mrps17	mitochondrial ribosomal protein S17	66258	4.4e-06	1.72757
Irx5	Iroquois related homeobox 5 (Drosophila)	54352	8.71e-07	1.591
Shroom3	shroom family member 3	27428	0.000159871	1.52098
Podxl2	podocalyxin-like 2	319655	6.22e-05	1.5598
Tgfbr1	transforming growth factor, beta receptor I	21812	1.69e-05	-1.60729
Ebf2	early B cell factor 2	13592	3.56e-05	1.57996
Polr1e	polymerase (RNA) I polypeptide E	64424	0.000596536	1.59526
Ndufv1	NADH dehydrogenase (ubiquinone) flavoprotein 1	17995	0.000286352	1.5447
Dab2ip	disabled homolog 2 (Drosophila) interacting protein	69601	0.00115648	1.58843
Grn	granulin	14824	0.00428101	-1.64778
Pja1	praja1, RING-H2 motif containing	18744	1.37e-05	-1.53157
Unc45a	unc-45 homolog A (C. elegans)	101869	0.000425293	-1.50253
Mup2	major urinary protein 2	17841	0.0333092	-2.43733
Etf1	eukaryotic translation termination factor 1	225363	0.000439817	1.55781
Tomm22	translocase of outer mitochondrial membrane 22 homolog (yeast)	223696	0.000604337	1.53898
Oaz2	ornithine decarboxylase antizyme 2	18247	3.17e-05	1.5119
Shank3	SH3/ankyrin domain gene 3	58234	2.39e-05	1.5375
Atp6v0a1	ATPase, H+ transporting, lysosomal V0 subunit A1	11975	0.0107024	1.58105
St7l	suppression of tumorigenicity 7-like	229681	6.91e-05	-1.53739
Pigx	phosphatidylinositol glycan anchor biosynthesis, class X	72084	7.67e-05	-1.53791
Timp2	tissue inhibitor of metalloproteinase 2	21858	0.0084899	1.65643
Ei24	etoposide induced 2.4 mRNA	13663	0.000105733	-1.5983
Fth1	ferritin heavy chain 1	14319	0.000405643	-1.6156
Egr1	early growth response 1	13653	0.000223632	3.43615
Zfp238	zinc finger protein 238	30928	0.00412369	1.52108
Fgg	fibrinogen gamma chain	99571	4.58e-05	-1.62976
Tmem231	transmembrane protein 231	234740	2.73e-05	-1.50559
Gm129	predicted gene 129	229599	0.00115034	1.88676
Lman2l	lectin, mannose-binding 2-like	214895	0.00030248	-1.52115
Nudt1	nudix (nucleoside diphosphate linked moiety X)-type motif 1	17766	9.76e-05	-1.53926
Hus1	Hus1 homolog (S. pombe)	15574	2.15e-05	-1.6071
Uqcr11	ubiquinol-cytochrome c reductase, complex III subunit XI	66594	1.2e-05	1.67252
Slc25a33	solute carrier family 25, member 33	70556	4.96e-05	1.74688
Dusp1	dual specificity phosphatase 1	19252	1.01e-05	2.24001
D5Ertd579e	DNA segment, Chr 5, ERATO Doi 579, expressed	320661	0.000291135	1.53436
Fam117b	family with sequence similarity 117, member B	72750	3.36e-05	-1.53698
Nhp2	NHP2 ribonucleoprotein homolog (yeast)	52530	7.1e-06	-1.5326
Myot	myotilin	58916	0.000186903	1.61529
Ddit3	DNA-damage inducible transcript 3	13198	8.44e-05	1.57058
H2-Eb1	histocompatibility 2, class II antigen E beta	14969	0.00462584	-1.69538
Guk1	guanylate kinase 1	14923	1.93e-05	1.53006
Igfbp6	insulin-like growth factor binding protein 6	16012	0.00530253	1.80433
Pef1	penta-EF hand domain containing 1	67898	0.000170011	-1.54639
Nudc	nuclear distribution gene C homolog (Aspergillus)	18221	0.0169966	-1.55475
Ap1ar	adaptor-related protein complex 1 associated regulatory protein	211556	0.000136239	-1.67265
Nr1d2	nuclear receptor subfamily 1, group D, member 2	353187	0.000996785	1.57763
Klf6	Kruppel-like factor 6	23849	4.9e-05	1.59851
Notch4	Notch gene homolog 4 (Drosophila)	18132	0.000324471	1.63588
Timeless	timeless homolog (Drosophila)	21853	0.000525739	1.50403
Pfn2	profilin 2	18645	0.00231053	1.53853
Gns	glucosamine (N-acetyl)-6-sulfatase	75612	3.9e-05	-1.56709
Fth1	ferritin heavy chain 1	14319	2.42e-05	-1.52543
Stk32a	serine/threonine kinase 32A	269019	3.3e-06	-1.53334
Styx	serine/threonine/tyrosine interaction protein	56291	8.47e-06	1.60063
Acot3	acyl-CoA thioesterase 3	171281	2.36e-05	-1.56527
Scp2	sterol carrier protein 2, liver	20280	0.000972808	-1.52648
Gm5796	predicted gene 5796	545007	0.00143672	1.51467
Snx21	sorting nexin family member 21	101113	1.72e-05	1.50268
Zfp523	zinc finger protein 523	224656	1.01e-05	-1.61776
Gapdh	glyceraldehyde-3-phosphate dehydrogenase	14433	2.52e-05	1.55318
Dad1	defender against cell death 1	13135	0.000101423	-1.50992
Gm129	predicted gene 129	229599	0.00120084	1.71896
Pldn	pallidin	18457	3.12e-05	1.53838
Hs3st1	heparan sulfate (glucosamine) 3-O-sulfotransferase 1	15476	9.57e-05	1.56153
Prelp	proline arginine-rich end leucine-rich repeat	116847	0.0234762	1.613
Mios	missing oocyte, meiosis regulator, homolog (Drosophila)	252875	8.74e-05	1.5582
Jagn1	jagunal homolog 1 (Drosophila)	67767	6.04e-05	-1.52085
Hras1	Harvey rat sarcoma virus oncogene 1	15461	2.3e-06	-1.50842
Stab1	stabilin 1	192187	0.00358634	1.51443
Csrnp1	cysteine-serine-rich nuclear protein 1	215418	1.16e-05	1.81639
Dab2ip	disabled homolog 2 (Drosophila) interacting protein	69601	0.000392339	1.60859
Rnmtl1	RNA methyltransferase like 1	67390	2.57e-05	1.61353
Atxn1l	ataxin 1-like	52335	5.37e-06	-1.60249
Rhox5	reproductive homeobox 5	18617	0.000210275	1.79979
Rprd1a	regulation of nuclear pre-mRNA domain containing 1A	225283	0.00136109	1.55309
Gpt2	glutamic pyruvate transaminase (alanine aminotransferase) 2	108682	0.00145984	-1.57945
Dcun1d4	DCN1, defective in cullin neddylation 1, domain containing 4 (S. cerevisiae)	100737	5.77e-05	-1.50373
Pdp2	pyruvate dehyrogenase phosphatase catalytic subunit 2	382051	0.0100651	-1.91135
Sqrdl	sulfide quinone reductase-like (yeast)	59010	0.000684945	-1.5932
Lama2	laminin, alpha 2	16773	3.93e-06	1.6856
Add3	adducin 3 (gamma)	27360	0.000413681	-1.51651
C4a	complement component 4A (Rodgers blood group)	625018	0.00410683	1.67052
Coq10b	coenzyme Q10 homolog B (S. cerevisiae)	67876	0.000225997	1.8075
Ndufa1	NADH dehydrogenase (ubiquinone) 1 alpha subcomplex, 1	54405	3.1e-05	1.59214
Pqlc3	PQ loop repeat containing	217430	0.00843919	1.56126
Btaf1	BTAF1 RNA polymerase II, B-TFIID transcription factor-associated, (Mot1 homolog, S. cerevisiae)	107182	0.000163496	-1.51139
Cdk8	cyclin-dependent kinase 8	264064	4.82e-05	-1.50412
Dlgap4	discs, large homolog-associated protein 4 (Drosophila)	228836	0.000601694	1.67954
Flad1	RFad1, flavin adenine dinucleotide synthetase, homolog (yeast)	319945	6.3e-07	1.75507
Il6st	interleukin 6 signal transducer	16195	0.000217058	1.70265
Mme	membrane metallo endopeptidase	17380	5.67e-05	-1.62692
Acd	adrenocortical dysplasia	497652	0.000105595	-1.52385
Pfn2	profilin 2	18645	0.00238296	1.54521
Hdgfrp2	hepatoma-derived growth factor, related protein 2	15193	5.05e-06	1.72618
Htra1	HtrA serine peptidase 1	56213	0.0021613	-1.54565
Mup1	major urinary protein 1	17840	0.0598586	-1.54283
Tacc2	transforming, acidic coiled-coil containing protein 2	57752	0.000251563	1.59049
Itm2b	integral membrane protein 2B	16432	1.17e-05	-1.60265
Ccdc75	coiled-coil domain containing 75	53951	1.57e-05	1.50397
Gnb3	guanine nucleotide binding protein (G protein), beta 3	14695	0.000274272	1.5097
Pvrl2	poliovirus receptor-related 2	19294	8.15e-05	-1.54769
Timp1	tissue inhibitor of metalloproteinase 1	21857	0.0262986	2.26883
Rnf169	ring finger protein 169	108937	6.74e-06	-1.55322
Ggct	gamma-glutamyl cyclotransferase	110175	0.00603677	-1.58682
Abcc4	ATP-binding cassette, sub-family C (CFTR/MRP), member 4	239273	6.44e-06	-1.71908
Avpr1a	arginine vasopressin receptor 1A	54140	1.9e-05	-1.55088
Prkag1	protein kinase, AMP-activated, gamma 1 non-catalytic subunit	19082	0.000289677	1.5564
Rcan1	regulator of calcineurin 1	54720	0.0210719	1.76151
Tmem68	transmembrane protein 68	72098	1.54e-05	-1.54527
Mad2l1bp	MAD2L1 binding protein	66591	3.23e-05	1.51264
Nupl2	nucleoporin like 2	231042	9.72e-06	1.53744
Acvr2b	activin receptor IIB	11481	0.00491595	-1.51692
Slc22a28	solute carrier family 22, member 28	434674	0.00401834	-1.68743
Ifngr1	interferon gamma receptor 1	15979	5.77e-05	1.57116
Gm8503	predicted gene 8503	667190	0.00207959	1.6437
Slc12a2	solute carrier family 12, member 2	20496	4.52e-05	-1.50873
Fxyd5	FXYD domain-containing ion transport regulator 5	18301	0.0154547	1.72164
Rbp1	retinol binding protein 1, cellular	19659	0.0166912	1.96467
Bcat2	branched chain aminotransferase 2, mitochondrial	12036	0.00299084	1.87249
Chn2	chimerin (chimaerin) 2	69993	3.76e-05	-1.56492
Dcbld1	discoidin, CUB and LCCL domain containing 1	66686	6.66e-06	-1.59957
Hmgcs2	3-hydroxy-3-methylglutaryl-Coenzyme A synthase 2	15360	0.0173878	-1.70358
Ei24	etoposide induced 2.4 mRNA	13663	0.000232197	-1.60214
Mcl1	myeloid cell leukemia sequence 1	17210	1.99e-05	1.50751
Tusc1	tumor suppressor candidate 1	69136	2.25e-05	-1.501
Pfdn2	prefoldin 2	18637	2.03e-05	1.52653
Anapc4	anaphase promoting complex subunit 4	52206	8.4e-05	1.60075
Xlr4a	X-linked lymphocyte-regulated 4A	434794	0.00345255	-1.82381
Fam116b	family with sequence similarity 116, member B	69440	0.000723762	1.53765
Nt5c3	5'-nucleotidase, cytosolic III	107569	2.32e-05	1.65915
Gpnmb	glycoprotein (transmembrane) nmb	93695	0.0052098	2.0396
Nr1d1	nuclear receptor subfamily 1, group D, member 1	217166	0.00478857	1.50203
Snta1	syntrophin, acidic 1	20648	0.000602508	1.78844
Pcbp4	poly(rC) binding protein 4	59092	0.000999265	1.77264
Plp2	proteolipid protein 2	18824	0.0010107	1.67818
Tmem63b	transmembrane protein 63b	224807	0.000133687	1.52083
Uhrf2	ubiquitin-like, containing PHD and RING finger domains 2	109113	1.08e-05	-1.51276
Fam53a	family with sequence similarity 53, member A	74504	0.000117695	1.50465
Scp2	sterol carrier protein 2, liver	20280	0.00434535	-1.50567
Fut8	fucosyltransferase 8	53618	1.25e-05	-1.69551
Map2k3	mitogen-activated protein kinase kinase 3	26397	0.00208708	1.5521
Fuk	fucokinase	234730	2.04e-06	-1.5537
Mertk	c-mer proto-oncogene tyrosine kinase	17289	1.39e-05	-1.71365
Ppip5k1	diphosphoinositol pentakisphosphate kinase 1	327655	9.34e-05	1.64603
C4b	complement component 4B (Chido blood group)	12268	0.00840213	1.6944
Aldh18a1	aldehyde dehydrogenase 18 family, member A1	56454	1.47e-05	1.52029
Tmem185b	transmembrane protein 185B	226351	5.14e-05	-1.52853
Fahd1	fumarylacetoacetate hydrolase domain containing 1	68636	0.000169787	-1.53958
Slmo2	slowmo homolog 2 (Drosophila)	66390	0.000149038	1.64933
Uba1	ubiquitin-like modifier activating enzyme 1	22201	0.00550964	1.50218
Akap7	A kinase (PRKA) anchor protein 7	432442	0.000764642	1.53278
Agxt2	alanine-glyoxylate aminotransferase 2	268782	1.33e-06	-1.61367
Ccdc75	coiled-coil domain containing 75	53951	1.42e-05	1.5955
Rnf19a	ring finger protein 19A	30945	0.000299378	-1.68841
Mup2	major urinary protein 2	17841	0.0298444	-1.61752
Akap6	A kinase (PRKA) anchor protein 6	238161	0.000188575	1.62152
Rsad1	radical S-adenosyl methionine domain containing 1	237926	0.000354788	1.59548
Pdp2	pyruvate dehyrogenase phosphatase catalytic subunit 2	382051	0.000307304	-1.52364
Picalm	phosphatidylinositol binding clathrin assembly protein	233489	0.00980814	-1.64761
Tomm7	translocase of outer mitochondrial membrane 7 homolog (yeast)	66169	0.00850468	1.57251
Hist1h4i	histone cluster 1, H4i	319158	0.000452362	1.57425
Alas1	aminolevulinic acid synthase 1	11655	0.000228251	1.67727
Gm6635	predicted gene 6635	625917	0.00110043	1.51529
Slc40a1	solute carrier family 40 (iron-regulated transporter), member 1	53945	0.0422137	-1.50559
Fscn1	fascin homolog 1, actin bundling protein (Strongylocentrotus purpuratus)	14086	0.0271942	1.50581
Gpx6	glutathione peroxidase 6	75512	7.44e-07	-1.60562
Loxl1	lysyl oxidase-like 1	16949	0.0247953	1.97703
Bag2	BCL2-associated athanogene 2	213539	1.24e-05	1.51281
