# Supplementary material for: Global Gene Expression Profiling in PAI-1 Knockout Murine Heart and Kidney: Molecular Basis of Cardiac-Selective Fibrosis
Source: PLoS One. 2013 May 28;8(5):e63825. doi: 10.1371/journal.pone.0063825 (PMC3665822; doi:10.1371/journal.pone.0063825)
Supplement: Table S6 — Differential gene expression in wildtype hearts and kidneys. Up and Down regulation: Unique. [(+) upregulated genes in WT hearts compared to WT kidneys; (−) downregulated in WT hearts compared to WT kidneys] (XLS) [file pone.0063825.s007.xls]

## Sheet: Sheet1
Table S6. Differential gene expression in wildtype hearts and kidneys. Up and Down regulation:
Unique. [(+) upregulated genes in WT hearts compared to WT kidneys; (-) downregulated in WT hearts compared to WT kidneys]
Gene Symbol	Gene Name	Gene ID	P Value	Fold Change
Mrpl51	mitochondrial ribosomal protein L51	66493	3.14e-06	1.59213
Ctsc	cathepsin C	13032	2.9e-05	2.2587
Tcp1	t-complex protein 1	21454	8.34e-05	1.76028
Herpud1	homocysteine-inducible, endoplasmic reticulum stress-inducible, ubiquitin-like domain member 1	64209	0.000357534	-1.50548
Tmem204	transmembrane protein 204	407831	6.17e-07	1.74924
Parp14	poly (ADP-ribose) polymerase family, member 14	547253	1.08e-07	1.628
Pramel4	preferentially expressed antigen in melanoma like 4	347710	0.00146715	-1.58224
Gm3308	predicted gene 3308	100041388	4.78e-05	-10.5068
Otud4	OTU domain containing 4	73945	2.29e-07	1.57139
Mrps11	mitochondrial ribosomal protein S11	67994	0.000134581	1.65542
Ost4	oligosaccharyltransferase 4 homolog (S. cerevisiae)	67695	1.13e-07	-1.59377
Cap1	CAP, adenylate cyclase-associated protein 1 (yeast)	12331	1.1e-07	-1.58939
Prlr	prolactin receptor	19116	2.23e-07	1.78913
Ltbr	lymphotoxin B receptor	17000	2.93e-06	-1.60848
Sgpl1	sphingosine phosphate lyase 1	20397	2.33e-05	-1.50035
Mgrn1	mahogunin, ring finger 1	17237	6.69e-06	1.51973
Tpm2	tropomyosin 2, beta	22004	0.000158762	1.5131
Chka	choline kinase alpha	12660	0.000549502	-4.52344
Carkd	carbohydrate kinase domain containing	69225	3.62e-06	-1.53593
Kdelr3	KDEL (Lys-Asp-Glu-Leu) endoplasmic reticulum protein retention receptor 3	105785	7.38e-07	1.54689
Rps26	ribosomal protein S26	27370	8.7e-07	-1.78928
Amy1	amylase 1, salivary	11722	8.16e-06	1.67116
BC017158	cDNA sequence BC017158	233913	8.89e-06	-1.51704
Dcaf4	DDB1 and CUL4 associated factor 4	73828	2.14e-05	1.51841
Vapb	vesicle-associated membrane protein, associated protein B and C	56491	7.81e-06	1.52186
Ahcyl1	S-adenosylhomocysteine hydrolase-like 1	229709	6.02e-07	-1.59836
Echs1	enoyl Coenzyme A hydratase, short chain, 1, mitochondrial	93747	1.73e-06	1.73362
Hist2h2aa1	histone cluster 2, H2aa1	15267	4.88e-07	-1.84513
Calm2	calmodulin 2	12314	0.00411239	1.50966
Fam86	family with sequence similarity 86	70511	1.03e-05	-1.53803
Zfp36	zinc finger protein 36	22695	0.000492435	-2.04534
Mrpl36	mitochondrial ribosomal protein L36	94066	3.96e-06	1.60298
Opa3	optic atrophy 3 (human)	403187	0.000322681	1.51501
Lypla1	lysophospholipase 1	18777	3.25e-06	-1.67588
Rnf10	ring finger protein 10	50849	8.9e-06	1.55751
Sgsm2	small G protein signaling modulator 2	97761	1.18e-07	-1.56689
Rps2	ribosomal protein S2	16898	3.24e-06	1.90554
Rab1b	RAB1B, member RAS oncogene family	76308	0.000102952	1.8143
Gm4415	predicted gene 4415	100043402	4.21e-05	-3.75127
Akap1	A kinase (PRKA) anchor protein 1	11640	1.35e-06	1.53797
Kcmf1	potassium channel modulatory factor 1	74287	7.46e-07	1.63583
Aip	aryl-hydrocarbon receptor-interacting protein	11632	4.67e-05	1.52247
Rab8b	RAB8B, member RAS oncogene family	235442	1.77e-07	1.56072
Rangap1	RAN GTPase activating protein 1	19387	2.03e-07	-1.5919
Sars	seryl-aminoacyl-tRNA synthetase	20226	3.94e-06	-1.62972
Vegfc	vascular endothelial growth factor C	22341	8.58e-07	1.60777
Parp2	poly (ADP-ribose) polymerase family, member 2	11546	4.5e-05	1.50943
Fgfr1op2	FGFR1 oncogene partner 2	67529	9.6e-06	1.65622
Lrfn3	leucine rich repeat and fibronectin type III domain containing 3	233067	1.95e-05	-1.52526
Slc35a4	solute carrier family 35, member A4	67843	1.02e-05	-1.53166
Akr1b3	aldo-keto reductase family 1, member B3 (aldose reductase)	11677	0.000230504	1.69514
Ehd1	EH-domain containing 1	13660	7.8e-06	-1.71379
Ctsc	cathepsin C	13032	1.44e-06	1.85071
Tssc1	tumor suppressing subtransferable candidate 1	380752	3.75e-07	-1.72131
Hdhd3	haloacid dehalogenase-like hydrolase domain containing 3	72748	1.94e-06	-1.63618
Kcna5	potassium voltage-gated channel, shaker-related subfamily, member 5	16493	2.64e-06	1.57434
Eif2s3y	eukaryotic translation initiation factor 2, subunit 3, structural gene Y-linked	26908	0.0001283	-2.51442
Fhit	fragile histidine triad gene	14198	2.03e-06	-1.55313
Tmem5	transmembrane protein 5	216395	5.33e-06	1.54435
Hbb-b1	hemoglobin, beta adult major chain	15129	0.00110569	2.39732
Vps11	vacuolar protein sorting 11 (yeast)	71732	6.45e-07	-1.50541
Mfap1b	microfibrillar-associated protein 1B	100034361	1.78e-06	1.5662
Yipf3	Yip1 domain family, member 3	28064	2.59e-05	-1.51358
Dnajb4	DnaJ (Hsp40) homolog, subfamily B, member 4	67035	4.49e-05	1.50152
Tnfaip1	tumor necrosis factor, alpha-induced protein 1 (endothelial)	21927	8.22e-06	1.56716
Pck1	phosphoenolpyruvate carboxykinase 1, cytosolic	18534	1.03e-05	-1.68426
Taf9	TAF9 RNA polymerase II, TATA box binding protein (TBP)-associated factor	108143	2.85e-06	1.56114
Pcdh12	protocadherin 12	53601	6.29e-05	1.55046
Srrt	serrate RNA effector molecule homolog (Arabidopsis)	83701	2.57e-06	-1.56845
Rnf207	ring finger protein 207	433809	1.19e-06	1.52287
Ssbp2	single-stranded DNA binding protein 2	66970	4.39e-07	1.50467
Rpl3	ribosomal protein L3	27367	1.53e-06	-1.67065
Tfrc	transferrin receptor	22042	0.00938363	-1.69967
Wdr34	WD repeat domain 34	71820	5.1e-06	-1.59371
Pold2	polymerase (DNA directed), delta 2, regulatory subunit	18972	4.86e-06	1.50187
Gm16517	predicted gene, Gm16517	110012	7.55e-07	-1.50287
Trim8	tripartite motif-containing 8	93679	4.77e-05	-1.51678
Mdm2	transformed mouse 3T3 cell double minute 2	17246	2.14e-07	1.54404
Gucy1a3	guanylate cyclase 1, soluble, alpha 3	60596	3.16e-05	1.66458
Cul3	cullin 3	26554	0.00130539	1.50137
Ssbp2	single-stranded DNA binding protein 2	66970	2.49e-07	1.64465
Dzip1l	DAZ interacting protein 1-like	72507	2.5e-07	-1.50846
Cldn25	claudin 25	224250	9.91e-06	1.56871
Galntl4	UDP-N-acetyl-alpha-D-galactosamine:polypeptide N-acetylgalactosaminyltransferase-like 4	233733	0.00021157	-1.54609
Polr1c	polymerase (RNA) I polypeptide C	20016	0.000212034	-1.58873
Eltd1	EGF, latrophilin seven transmembrane domain containing 1	170757	4.41e-05	1.73237
Pde4a	phosphodiesterase 4A, cAMP specific	18577	8.04e-07	1.539
Ucp3	uncoupling protein 3 (mitochondrial, proton carrier)	22229	0.0104124	1.5061
Cldn3	claudin 3	12739	6.59e-07	-1.56
Exosc5	exosome component 5	27998	1.75e-06	-1.71124
Rpl27	ribosomal protein L27	19942	0.00123268	1.50122
Tmed4	transmembrane emp24 protein transport domain containing 4	103694	3.03e-06	1.50295
Yipf3	Yip1 domain family, member 3	28064	0.000153178	-1.5093
Spcs1	signal peptidase complex subunit 1 homolog (S. cerevisiae)	69019	0.000587026	1.54513
Pvr	poliovirus receptor	52118	4.76e-07	1.53167
Maea	macrophage erythroblast attacher	59003	1.87e-06	1.5218
Larp1b	La ribonucleoprotein domain family, member 1B	214048	6.29e-07	1.53624
Atg16l1	autophagy-related 16-like 1 (yeast)	77040	4.59e-06	1.51502
Ctgf	connective tissue growth factor	14219	0.000612689	-1.58088
Wwp2	WW domain containing E3 ubiquitin protein ligase 2	66894	1.49e-05	-1.56167
Mrpl13	mitochondrial ribosomal protein L13	68537	8.74e-05	1.56264
Asb12	ankyrin repeat and SOCS box-containing 12	70392	3.29e-06	1.53645
Serinc1	serine incorporator 1	56442	5.7e-06	1.66355
Ccdc151	coiled-coil domain containing 151	77609	2.41e-06	-1.61205
Apoe	apolipoprotein E	11816	0.0389131	1.50045
Cmtm8	CKLF-like MARVEL transmembrane domain containing 8	70031	0.00129821	1.54341
Ythdf3	YTH domain family 3	229096	6.06e-05	1.51977
Rbm18	RNA binding motif protein 18	67889	2.42e-06	1.55791
Fam25c	family with sequence similarity 25, member C	69134	7.6e-06	-1.51712
Paox	polyamine oxidase (exo-N4-amino)	212503	4.5e-06	-1.57224
Caskin2	CASK-interacting protein 2	140721	1.85e-06	1.50499
Zfp187	zinc finger protein 187	432731	1.42e-06	1.69811
Tef	thyrotroph embryonic factor	21685	0.000296207	-2.16704
Vps37b	vacuolar protein sorting 37B (yeast)	330192	3.29e-07	1.52049
Rhbdl2	rhomboid, veinlet-like 2 (Drosophila)	230726	0.00091705	-3.43674
Endod1	endonuclease domain containing 1	71946	1.62e-05	-1.51105
Atp9b	ATPase, class II, type 9B	50771	1.95e-05	-1.55678
Cdk10	cyclin-dependent kinase 10	234854	1.17e-05	-1.50549
Zfp346	zinc finger protein 346	26919	2.89e-05	1.56006
Whrn	whirlin	73750	9.01e-05	1.67454
Pole3	polymerase (DNA directed), epsilon 3 (p17 subunit)	59001	5.52e-07	-1.66692
Lrp11	low density lipoprotein receptor-related protein 11	237253	2.17e-05	-1.69074
Angptl7	angiopoietin-like 7	654812	0.00395856	-1.61751
Ift20	intraflagellar transport 20 homolog (Chlamydomonas)	55978	0.000124091	1.516
Tmem106c	transmembrane protein 106C	380967	0.000106109	-1.51239
Gngt2	guanine nucleotide binding protein (G protein), gamma transducing activity polypeptide 2	14710	4.24e-05	1.53453
Tmem203	transmembrane protein 203	227615	4.55e-08	-1.59555
Ndufc2	NADH dehydrogenase (ubiquinone) 1, subcomplex unknown, 2	68197	8.75e-07	1.5179
Chic2	cysteine-rich hydrophobic domain 2	74277	2.9e-06	1.54278
Pes1	pescadillo homolog 1, containing BRCT domain (zebrafish)	64934	0.00213861	1.50139
Tmem180	transmembrane protein 180	75146	5.39e-06	-1.70607
Prkx	protein kinase, X-linked	19108	3.13e-06	1.55823
Dus4l	dihydrouridine synthase 4-like (S. cerevisiae)	71916	2.01e-05	1.53547
Wdyhv1	WDYHV motif containing 1	76773	2.05e-06	1.50511
Fas	Fas (TNF receptor superfamily member 6)	14102	0.00079215	1.5338
Ttc39c	tetratricopeptide repeat domain 39C	72747	7.85e-07	-1.62662
Eif4enif1	eukaryotic translation initiation factor 4E nuclear import factor 1	74203	6.22e-06	1.59553
Skiv2l	superkiller viralicidic activity 2-like (S. cerevisiae)	108077	8.05e-06	-1.50797
Appl2	adaptor protein, phosphotyrosine interaction, PH domain and leucine zipper containing 2	216190	1.36e-05	1.53116
Spag9	sperm associated antigen 9	70834	1.35e-06	1.53582
Abcb6	ATP-binding cassette, sub-family B (MDR/TAP), member 6	74104	7.7e-06	-1.67825
Lgals9	lectin, galactose binding, soluble 9	16859	5.4e-07	1.54008
Tbx10	T-box 10	109575	0.000206161	-1.55013
Adck4	aarF domain containing kinase 4	76889	1.77e-05	-1.60845
Zfc3h1	zinc finger, C3H1-type containing	216345	2.27e-05	-1.64857
Hbb-b1	hemoglobin, beta adult major chain	15129	0.000493143	2.7233
Amy1	amylase 1, salivary	11722	3.68e-05	1.82743
Rgs4	regulator of G-protein signaling 4	19736	1.28e-05	1.51083
Vdac2	voltage-dependent anion channel 2	22334	6.31e-06	1.71938
Ddx3y	DEAD (Asp-Glu-Ala-Asp) box polypeptide 3, Y-linked	26900	8.29e-08	-4.11445
Rpl23	ribosomal protein L23	65019	0.000125399	-2.94802
Ctsc	cathepsin C	13032	4.08e-05	1.50611
Meis2	Meis homeobox 2	17536	5.04e-05	1.5971
Il34	interleukin 34	76527	9.93e-06	-1.61521
Mrpl22	mitochondrial ribosomal protein L22	216767	4.87e-06	1.76697
Mcf2l	mcf.2 transforming sequence-like	17207	0.00247565	1.50817
Pcdh1	protocadherin 1	75599	2.8e-05	-1.60761
Eci2	enoyl-Coenzyme A delta isomerase 2	23986	0.000139008	1.5934
Chmp4b	charged multivesicular body protein 4B	75608	9.32e-05	-1.64689
Rars2	arginyl-tRNA synthetase 2, mitochondrial	109093	3.61e-05	-1.56426
Sil1	endoplasmic reticulum chaperone SIL1 homolog (S. cerevisiae)	81500	5.89e-07	-1.63832
Kif20b	kinesin family member 20B	240641	1.2e-05	-1.63475
Tmem127	transmembrane protein 127	69470	5.67e-06	-1.5571
Diablo	diablo homolog (Drosophila)	66593	4.47e-06	1.63473
C1rl	complement component 1, r subcomponent-like	232371	4.32e-06	-1.53133
Haghl	hydroxyacylglutathione hydrolase-like	68977	1.47e-07	-1.72871
Usp18	ubiquitin specific peptidase 18	24110	1.59e-06	1.5224
Hat1	histone aminotransferase 1	107435	1.5e-06	1.50376
Med4	mediator of RNA polymerase II transcription, subunit 4 homolog (yeast)	67381	1.71e-06	1.53017
Cln6	ceroid-lipofuscinosis, neuronal 6	76524	1.74e-05	-1.60143
Ccnd1	cyclin D1	12443	8.08e-07	-1.79046
Rgl2	ral guanine nucleotide dissociation stimulator-like 2	19732	1.14e-05	1.54659
Zfp691	zinc finger protein 691	195522	1.1e-05	1.70316
Fbp2	fructose bisphosphatase 2	14120	0.00020081	1.71752
Phkb	phosphorylase kinase beta	102093	5.37e-06	1.50417
Pfdn4	prefoldin 4	109054	1.14e-05	1.58799
Brms1	breast cancer metastasis-suppressor 1	107392	1.71e-06	-1.57048
Rangap1	RAN GTPase activating protein 1	19387	2.02e-06	-1.51604
Cpt2	carnitine palmitoyltransferase 2	12896	3.71e-05	1.51799
Ext1	exostoses (multiple) 1	14042	9.12e-05	-1.63262
Rpl18a	ribosomal protein L18A	76808	0.000364869	1.59714
Stard7	START domain containing 7	99138	0.000245779	1.54838
Stk30	serine/threonine kinase 30	26448	2.02e-06	-1.56469
Rps6ka1	ribosomal protein S6 kinase polypeptide 1	20111	1.46e-06	-1.5009
Gab1	growth factor receptor bound protein 2-associated protein 1	14388	2.66e-05	1.62197
Notum	notum pectinacetylesterase homolog (Drosophila)	77583	6.96e-06	-1.54825
Mrpl20	mitochondrial ribosomal protein L20	66448	0.000568828	-1.62278
Nfkb1	nuclear factor of kappa light polypeptide gene enhancer in B cells 1, p105	18033	1.93e-07	1.62116
H2-M3	histocompatibility 2, M region locus 3	14991	1.38e-06	1.54443
Fgf1	fibroblast growth factor 1	14164	0.000449817	1.70345
Foxn3	forkhead box N3	71375	1.45e-06	1.70146
Flcn	folliculin	216805	0.000109984	1.61842
Rpl27a	ribosomal protein L27A	26451	0.00120278	1.52299
Gpx4	glutathione peroxidase 4	625249	1.35e-06	-1.63305
Exoc3l2	exocyst complex component 3-like 2	74463	7.81e-06	-1.54058
Ranbp1	RAN binding protein 1	19385	8.94e-06	1.57663
Tnni2	troponin I, skeletal, fast 2	21953	0.000490878	1.50158
Nfatc1	nuclear factor of activated T cells, cytoplasmic, calcineurin dependent 1	18018	6.08e-06	1.62184
Lrp12	low density lipoprotein-related protein 12	239393	0.0007857	-1.64516
Dusp6	dual specificity phosphatase 6	67603	0.000132245	-1.5797
Abp1	amiloride binding protein 1 (amine oxidase, copper-containing)	76507	3.86e-07	-1.52885
Zdhhc9	zinc finger, DHHC domain containing 9	208884	3.94e-06	-1.65788
Bap1	Brca1 associated protein 1	104416	1.09e-05	-1.57533
Tmed4	transmembrane emp24 protein transport domain containing 4	103694	1.51e-05	1.57445
Ier3ip1	immediate early response 3 interacting protein 1	66191	5.61e-07	1.63526
Susd3	sushi domain containing 3	66329	4.35e-06	-1.77455
Gm12816	predicted gene 12816	433745	1.76e-05	-1.68869
Tmem188	transmembrane protein 188	382030	2.91e-07	1.52287
Mustn1	musculoskeletal, embryonic nuclear protein 1	66175	8.85e-05	1.51368
Bnip1	BCL2/adenovirus E1B interacting protein 1	224630	5.9e-06	1.52245
Hint2	histidine triad nucleotide binding protein 2	68917	2e-06	-1.62159
Eif3d	eukaryotic translation initiation factor 3, subunit D	55944	4.7e-05	-1.57149
Gatsl3	GATS protein-like 3	71962	5.93e-05	-1.7522
Hbb-b1	hemoglobin, beta adult major chain	15129	0.00100424	2.4325
Naglu	alpha-N-acetylglucosaminidase (Sanfilippo disease IIIB)	27419	1.71e-05	-1.55582
Npm1	nucleophosmin 1	18148	2.53e-06	1.54097
Cmtm8	CKLF-like MARVEL transmembrane domain containing 8	70031	0.000412748	1.68113
Rb1	retinoblastoma 1	19645	1.07e-05	1.50304
Agtr1a	angiotensin II receptor, type 1a	11607	2.71e-06	1.66397
Sphk1	sphingosine kinase 1	20698	6.69e-05	-1.50233
Vps35	vacuolar protein sorting 35	65114	7.99e-05	1.52016
Zfp770	zinc finger protein 770	228491	8.89e-07	1.60128
2012-09-15	selenoprotein	93684	0.000329501	1.76213
Caprin1	cell cycle associated protein 1	53872	3.99e-06	1.68317
Cyth1	cytohesin 1	19157	0.00038018	1.52874
Dnajc24	DnaJ (Hsp40) homolog, subfamily C, member 24	99349	1.72e-06	1.57221
2012-03-05	membrane-associated ring finger (C3HC4) 5	69104	4.53e-06	1.56387
Csdc2	cold shock domain containing C2, RNA binding	105859	7.02e-06	1.52245
Tbrg1	transforming growth factor beta regulated gene 1	21376	2.63e-05	1.51697
Mgst1	microsomal glutathione S-transferase 1	56615	0.012831	1.53644
Dram2	DNA-damage regulated autophagy modulator 2	67171	0.0001828	1.60942
Rcan3	regulator of calcineurin 3	53902	0.000119239	-1.51385
Drg1	developmentally regulated GTP binding protein 1	13494	1.21e-05	1.5042
Evc2	Ellis van Creveld syndrome 2 homolog (human)	68525	4.19e-05	-1.51745
Maged2	melanoma antigen, family D, 2	80884	5.91e-05	1.59037
Ppip5k2	diphosphoinositol pentakisphosphate kinase 2	227399	3.63e-05	1.52542
Mark3	MAP/microtubule affinity-regulating kinase 3	17169	2.05e-05	-1.58716
Tmem42	transmembrane protein 42	66079	8.98e-07	1.57662
Zxda	zinc finger, X-linked, duplicated A	668171	0.00287148	-2.9322
ORF61	open reading frame 61	216157	5.89e-05	-1.61397
Hba-a1	hemoglobin alpha, adult chain 1	15122	0.0184096	1.74741
Zfp771	zinc finger protein 771	244216	4.19e-06	-1.55963
Ier3	immediate early response 3	15937	1.92e-05	-1.56404
Gstk1	glutathione S-transferase kappa 1	76263	7.32e-05	1.5049
Mustn1	musculoskeletal, embryonic nuclear protein 1	66175	1.07e-05	1.58328
Trpc3	transient receptor potential cation channel, subfamily C, member 3	22065	1.11e-07	1.52897
Abcf2	ATP-binding cassette, sub-family F (GCN20), member 2	27407	2.54e-06	1.53781
Nln	neurolysin (metallopeptidase M3 family)	75805	0.000444355	-1.55595
Ptk2b	PTK2 protein tyrosine kinase 2 beta	19229	2.6e-06	-1.53912
Nin	ninein	18080	3.02e-07	1.5631
Rdh5	retinol dehydrogenase 5	19682	5.83e-06	-1.6752
Phospho2	phosphatase, orphan 2	73373	4.53e-06	1.54869
Cryzl1	crystallin, zeta (quinone reductase)-like 1	66609	1.76e-06	1.5097
Ubtf	upstream binding transcription factor, RNA polymerase I	21429	2.64e-05	-1.59782
Sncg	synuclein, gamma	20618	4.24e-06	1.6845
Hnrnph1	heterogeneous nuclear ribonucleoprotein H1	59013	1.22e-05	1.65971
Eif5a	eukaryotic translation initiation factor 5A	276770	1.48e-05	1.8314
Katnb1	katanin p80 (WD40-containing) subunit B 1	74187	1.27e-06	-1.53487
Tsen15	tRNA splicing endonuclease 15 homolog (S. cerevisiae)	66637	1.25e-06	1.53732
BC030476	cDNA sequence BC030476	239368	0.00495132	-3.5464
Mrps24	mitochondrial ribosomal protein S24	64660	8.18e-07	1.66617
Gm5643	heterogeneous nuclear ribonucleoprotein A1 pseudogene	434858	2.55e-07	1.64895
Ddx24	DEAD (Asp-Glu-Ala-Asp) box polypeptide 24	27225	1.83e-05	1.50276
Slc13a4	solute carrier family 13 (sodium/sulfate symporters), member 4	243755	4.79e-06	-1.58527
Ccdc144b	coiled-coil domain containing 144B	241943	0.000368835	-2.29856
As3mt	arsenic (+3 oxidation state) methyltransferase	57344	5.35e-07	1.53573
Bsdc1	BSD domain containing 1	100383	3e-05	-1.64086
Pex16	peroxisomal biogenesis factor 16	18633	0.000162007	-1.54537
Glrx3	glutaredoxin 3	30926	0.000311707	1.53102
Prf1	perforin 1 (pore forming protein)	18646	0.0150644	-1.88164
Apoc1	apolipoprotein C-I	11812	0.0276046	-1.54114
Mtap	methylthioadenosine phosphorylase	66902	3.82e-07	1.57333
Alas2	aminolevulinic acid synthase 2, erythroid	11656	0.0324735	1.50246
Rhot1	ras homolog gene family, member T1	59040	1.3e-06	1.52074
BY080835	cDNA sequence BY080835	434436	9.89e-07	1.51902
Rps5	ribosomal protein S5	20103	0.0014642	1.5342
Junb	Jun-B oncogene	16477	0.0318147	-1.54125
Mterfd1	MTERF domain containing 1	66410	1.54e-07	1.61397
Snrpd1	small nuclear ribonucleoprotein D1	20641	2.02e-06	1.56207
Lrrc3b	leucine rich repeat containing 3B	218763	5.4e-07	1.57615
Zfp27	zinc finger protein 27	22689	7.98e-07	1.53068
Hbb-b1	hemoglobin, beta adult major chain	15129	0.00847731	2.05015
Commd6	COMM domain containing 6	66200	1.47e-05	-1.62131
Arid3a	AT rich interactive domain 3A (BRIGHT-like)	13496	2.73e-06	-1.66271
Fosl2	fos-like antigen 2	14284	1.13e-05	1.505
Hspd1	heat shock protein 1 (chaperonin)	15510	0.000141575	1.55469
Mapk13	mitogen-activated protein kinase 13	26415	4.69e-07	-1.54868
Tfrc	transferrin receptor	22042	0.00860931	-1.83022
Agpat6	1-acylglycerol-3-phosphate O-acyltransferase 6 (lysophosphatidic acid acyltransferase, zeta)	102247	1.09e-06	-1.5167
Pdia5	protein disulfide isomerase associated 5	72599	3.64e-06	-1.50067
Snrpd1	small nuclear ribonucleoprotein D1	20641	4.32e-06	1.51876
Smarce1	SWI/SNF related, matrix associated, actin dependent regulator of chromatin, subfamily e, member 1	57376	5.39e-07	1.51691
Gm4131	predicted gene 4131	100042960	8.83e-07	-1.68375
Evi2a	ecotropic viral integration site 2a	14017	7.49e-07	1.51869
Eif1b	eukaryotic translation initiation factor 1B	68969	1.87e-05	1.61056
Cxcl9	chemokine (C-X-C motif) ligand 9	17329	0.000131526	1.76368
Ascc2	activating signal cointegrator 1 complex subunit 2	75452	3.86e-07	-1.54091
Casp9	caspase 9	12371	1.76e-05	-1.53788
Haghl	hydroxyacylglutathione hydrolase-like	68977	3.23e-07	-1.77803
Akr1c21	aldo-keto reductase family 1, member C21	77337	3.83e-07	-1.54168
Bad	BCL2-associated agonist of cell death	12015	5.21e-06	-1.72719
Pnpla8	patatin-like phospholipase domain containing 8	67452	4.04e-05	1.67714
Sec61g	SEC61, gamma subunit	20335	4.08e-05	1.55628
Gdf15	growth differentiation factor 15	23886	1.73e-05	-1.72445
Olfml3	olfactomedin-like 3	99543	8.64e-06	-1.5181
Pigu	phosphatidylinositol glycan anchor biosynthesis, class U	228812	4.35e-07	1.63522
Dusp11	dual specificity phosphatase 11 (RNA/RNP complex 1-interacting)	72102	3.39e-06	-1.53821
Thap11	THAP domain containing 11	59016	1.69e-06	1.5326
Tsta3	tissue specific transplantation antigen P35B	22122	2.37e-05	-1.5852
Srebf2	sterol regulatory element binding factor 2	20788	4.18e-06	-1.65612
Ptpre	protein tyrosine phosphatase, receptor type, E	19267	1.87e-06	1.53753
Bcar1	breast cancer anti-estrogen resistance 1	12927	5.09e-05	-1.58631
Txndc5	thioredoxin domain containing 5	105245	9.01e-07	-1.66776
Ccnd1	cyclin D1	12443	3.2e-08	-1.96268
Cbx3	chromobox homolog 3 (Drosophila HP1 gamma)	12417	0.000173984	1.61352
Psmd13	proteasome (prosome, macropain) 26S subunit, non-ATPase, 13	23997	0.00120802	-1.52727
Prorsd1	prolyl-tRNA synthetase domain containing 1	67939	1.81e-06	1.63042
Mid1	midline 1	17318	0.000169714	-1.5497
Atf7ip	activating transcription factor 7 interacting protein	54343	3.02e-06	1.51706
Nln	neurolysin (metallopeptidase M3 family)	75805	3.28e-05	-1.58621
Dkk3	dickkopf homolog 3 (Xenopus laevis)	50781	0.000139113	-1.70436
Ppp2r5d	protein phosphatase 2, regulatory subunit B (B56), delta isoform	21770	9.2e-05	-1.58844
Ifrd2	interferon-related developmental regulator 2	15983	6.89e-07	-1.7539
Rcan3	regulator of calcineurin 3	53902	5e-05	-1.54876
Hmox2	heme oxygenase (decycling) 2	15369	1.07e-05	1.52413
Pld3	phospholipase D family, member 3	18807	7.99e-07	-1.7747
Slc30a1	solute carrier family 30 (zinc transporter), member 1	22782	1.98e-05	-1.52254
Hist2h2aa1	histone cluster 2, H2aa1	15267	1.02e-05	-1.79737
Iqce	IQ motif containing E	74239	2.57e-06	-1.64954
Cyp1b1	cytochrome P450, family 1, subfamily b, polypeptide 1	13078	3.86e-05	-1.64589
Fam164a	family with sequence similarity 164, member A	67306	3.62e-07	1.50828
Irgm2	immunity-related GTPase family M member 2	54396	0.000834469	2.0579
Rhoc	ras homolog gene family, member C	11853	2.98e-05	-1.58117
Itih3	inter-alpha trypsin inhibitor, heavy chain 3	16426	6.61e-06	-1.56525
Myh11	myosin, heavy polypeptide 11, smooth muscle	17880	0.000154755	1.71116
Rabac1	Rab acceptor 1 (prenylated)	14470	4.65e-05	1.52508
Chchd6	coiled-coil-helix-coiled-coil-helix domain containing 6	66098	3.09e-05	-1.54592
Coq2	coenzyme Q2 homolog, prenyltransferase (yeast)	71883	0.00028812	1.57555
Rhpn1	rhophilin, Rho GTPase binding protein 1	14787	2.31e-06	-1.53681
Insl6	insulin-like 6	27356	9.42e-06	-1.70261
Mmd	monocyte to macrophage differentiation-associated	67468	0.00381966	1.80539
Hnrnph1	heterogeneous nuclear ribonucleoprotein H1	59013	7.93e-06	1.66332
Adi1	acireductone dioxygenase 1	104923	0.000114404	1.50709
Slc25a19	solute carrier family 25 (mitochondrial thiamine pyrophosphate carrier), member 19	67283	5.46e-06	-1.66183
Tsen15	tRNA splicing endonuclease 15 homolog (S. cerevisiae)	66637	3.04e-05	1.66192
Cct3	chaperonin containing Tcp1, subunit 3 (gamma)	12462	2.58e-05	1.57983
Dkk3	dickkopf homolog 3 (Xenopus laevis)	50781	0.000198638	-1.63607
Sirt2	sirtuin 2 (silent mating type information regulation 2, homolog) 2 (S. cerevisiae)	64383	2.3e-05	1.52142
Pomt2	protein-O-mannosyltransferase 2	217734	3.29e-06	-1.60205
Rhbdd2	rhomboid domain containing 2	215160	4.04e-05	-1.53047
Dapk2	death-associated protein kinase 2	13143	3.44e-06	-1.52197
Iars2	isoleucine-tRNA synthetase 2, mitochondrial	381314	1.23e-05	1.50501
Sepx1	selenoprotein X 1	27361	0.00131534	-1.53034
Kbtbd2	kelch repeat and BTB (POZ) domain containing 2	210973	1.35e-07	1.61332
Eif2s3x	eukaryotic translation initiation factor 2, subunit 3, structural gene X-linked	26905	1.59e-05	1.61538
Sdc2	syndecan 2	15529	5.93e-05	-1.59175
Dcaf7	DDB1 and CUL4 associated factor 7	71833	5.94e-06	-1.53135
Zdhhc4	zinc finger, DHHC domain containing 4	72881	2.51e-06	-1.51621
Kcnip2	Kv channel-interacting protein 2	80906	9.56e-06	1.53656
Nipbl	Nipped-B homolog (Drosophila)	71175	0.000138974	-1.53548
Oxct1	3-oxoacid CoA transferase 1	67041	1.01e-05	1.90095
Tsen15	tRNA splicing endonuclease 15 homolog (S. cerevisiae)	66637	8.67e-07	1.53565
Tmed4	transmembrane emp24 protein transport domain containing 4	103694	9.23e-06	1.548
Laptm5	lysosomal-associated protein transmembrane 5	16792	0.000239087	1.50849
Gm7609	predicted pseudogene 7609	665378	0.0022836	-1.69235
Pno1	partner of NOB1 homolog (S. cerevisiae)	66249	1.28e-05	1.73204
Mrpl4	mitochondrial ribosomal protein L4	66163	1.73e-05	1.66107
